# Supplementary material for: Gene Expression Analysis before and after Treatment with Adalimumab in Patients with Ankylosing Spondylitis Identifies Molecular Pathways Associated with Response to Therapy
Source: Genes (Basel). 2017 Apr 24;8(4):127. doi: 10.3390/genes8040127 (PMC5406874; doi:10.3390/genes8040127)
Supplement: Supplementary file 1 [file genes-08-00127-s001.zip]

Archive with 9 entries (9 files):
- Table S1 def.doc
- Table S2 .xls
- Table S3.xls
- Table S4.xls
- Table S5 AS.xls
- Table S6  AS.xls
- Table S7  AS.xls
- Table S8  AS.xls
- Table S9 AS.xls
