# Supplementary material for: Gene Expression Analysis before and after Treatment with Adalimumab in Patients with Ankylosing Spondylitis Identifies Molecular Pathways Associated with Response to Therapy
Source: Genes (Basel). 2017 Apr 24;8(4):127. doi: 10.3390/genes8040127 (PMC5406874; doi:10.3390/genes8040127)
Supplement: Supplementary file 1 [file genes-08-00127-s001.zip › Table S2 .xls]

## Sheet: Foglio1
Table S2. Genes modulated in AS patients before treatment versus healthy controls
Probe Set ID	p value	FC	Gene symbol	Gene Title	Representative Public ID
201367_s_at	0.00117757	13.9169	ZFP36L2	ZFP36 ring finger protein-like 2	NM_006887
216901_s_at	1.81669e-05	13.5768	IKZF1	IKAROS family zinc finger 1 (Ikaros)	NM_006060
211272_s_at	0.0037513	6.55857	DGKA	diacylglycerol kinase, alpha 80kDa	AF064771
215220_s_at	0.00296111	5.73415	TPR	translocated promoter region, nuclear basket protein	NM_003292
213472_at	0.000342722	5.13669	HNRNPH1	heterogeneous nuclear ribonucleoprotein H1 (H)	NM_001257293
200796_s_at	0.000829331	5.12566	MCL1	myeloid cell leukemia sequence 1 (BCL2-related)	NM_021960
212105_s_at	0.000261633	4.77585	DHX9	DEAH (Asp-Glu-Ala-His) box helicase 9	NM_001357
212574_x_at	0.00188857	4.76122	TMEM259	transmembrane protein 259	AC004528
200887_s_at	0.000491838	4.606	STAT1	signal transducer and activator of transcription 1, 91kDa	GU211347
213986_s_at	0.000176853	4.60309	TMEM259	transmembrane protein 259	AI805266
211022_s_at	0.000206767	4.35895	ATRX	alpha thalassemia/mental retardation syndrome X-linked	BC002521
214971_s_at	7.59352e-05	4.28453	ST6GAL1	ST6 beta-galactosamide alpha-2,6-sialyltranferase 1	NM_173216
200041_s_at	0.00102343	4.0769	ATP6V1G2-DDX39B///DDX39B///SNORD84	ATP6V1G2-DDX39B readthrough (NMD candidate)///DEAD (Asp-Glu-Ala-Asp) box polypeptide 39B///small nucleolar RNA, C/D box 84	NM_004640
220220_at	0.00557274	3.97443	LRRC37A4P	leucine rich repeat containing 37, member A4, pseudogene	NM_018001
200917_s_at	0.00121577	3.93834	SRPR	signal recognition particle receptor (docking protein)	NM_003139
214326_x_at	0.00738484	3.87738	JUND	jun D proto-oncogene	NM_005354
208602_x_at	0.000218332	3.84562	CD6	CD6 molecule	NM_006725
201040_at	0.000762394	3.79899	GNAI2	guanine nucleotide binding protein (G protein), alpha inhibiting activity polypeptide 2	NM_002070
208751_at	0.00339173	3.72036	NAPA	N-ethylmaleimide-sensitive factor attachment protein, alpha	BC001165
213926_s_at	0.0116265	3.70648	AGFG1	ArfGAP with FG repeats 1	AI742626
208721_s_at	0.000370757	3.65517	ANAPC5	anaphase promoting complex subunit 5	BF967271
211893_x_at	0.000450662	3.61351	CD6	CD6 molecule	U66145
210935_s_at	7.59352e-05	3.57397	WDR1	WD repeat domain 1	AF274954
211299_s_at	4.97802e-05	3.5682	FLOT2	flotillin 2	BC003683
200634_at	0.00126422	3.56171	PFN1	profilin 1	NM_005022
213606_s_at	0.0015913	3.54799	ARHGDIA	Rho GDP dissociation inhibitor (GDI) alpha	AI571798
211861_x_at	0.00241017	3.52883	CD28	CD28 molecule	AF222343
214551_s_at	0.00920127	3.50725	CD7	CD7 molecule	NM_006137
211027_s_at	0.0010875	3.40956	IKBKB	inhibitor of kappa light polypeptide gene enhancer in B-cells, kinase beta	NM_001190720
209754_s_at	0.000342722	3.38265	TMPO	thymopoietin	NM_003276
208797_s_at	0.00742039	3.37745	GOLGA8A	golgin A8 family, member A	AF204231
221220_s_at	0.000832543	3.36134	SCYL2	SCY1-like 2 (S. cerevisiae)	NM_017988
217394_at	0.0112491	3.32434	TRAV13-1///TRAV13-1	T cell receptor alpha variable 13-1///NULL	AE000659
221638_s_at	0.000607268	3.32313	STX16	syntaxin 16	AF008937
205285_s_at	0.000708268	3.30185	FYB	FYN binding protein	AI633888
212193_s_at	0.000476819	3.28358	LARP1	La ribonucleoprotein domain family, member 1	BE881529
76897_s_at	0.0111815	3.27841	FKBP15	FK506 binding protein 15, 133kDa	AA628140
221618_s_at	0.000476819	3.27175	TAF9B	TAF9B RNA polymerase II, TATA box binding protein (TBP)-associated factor, 31kDa	AF077053
207793_s_at	0.000304099	3.26871	EPB41	erythrocyte membrane protein band 4.1 (elliptocytosis 1, RH-linked)	NM_004437
221628_s_at	0.000470482	3.2465	GLYR1	glyoxylate reductase 1 homolog (Arabidopsis)	AF326966
203828_s_at	0.000832543	3.2315	IL32	interleukin 32	NM_004221
214975_s_at	0.000334132	3.18015	MTMR1	myotubularin related protein 1	AK001816
205461_at	1.81669e-05	3.17061	RAB35	RAB35, member RAS oncogene family	NM_006861
217412_at	0.00734017	3.16169	TRAV9-2///TRAV9-2	T cell receptor alpha variable 9-2///NULL	AE000659
200613_at	0.000570981	3.15943	AP2M1	adaptor-related protein complex 2, mu 1 subunit	NM_004068
215099_s_at	6.23806e-05	3.14455	RXRB	retinoid X receptor, beta	BF337038
211300_s_at	0.000370757	3.13614	TP53	tumor protein p53	K03199
208748_s_at	0.00721262	3.12641	FLOT1	flotillin 1	AA507012
218813_s_at	0.000794569	3.09515	SH3GLB2	SH3-domain GRB2-like endophilin B2	NM_020145
210932_s_at	0.00140271	3.09446	RNF6	ring finger protein (C3H2C3 type) 6	AF293342
214190_x_at	0.000670439	3.07749	GGA2	golgi-associated, gamma adaptin ear containing, ARF binding protein 2	AI799984
204480_s_at	0.00845235	3.05564	C9orf16	chromosome 9 open reading frame 16	NM_024112
216915_s_at	0.0152122	3.05005	PTPN12	protein tyrosine phosphatase, non-receptor type 12	S69182
203890_s_at	0.000149283	3.04487	DAPK3///MIR637	death-associated protein kinase 3///microRNA 637	BF686824
203809_s_at	0.0001548	3.04237	AKT2	v-akt murine thymoma viral oncogene homolog 2	NM_001626
212079_s_at	0.0113931	3.02992	KMT2A	lysine (K)-specific methyltransferase 2A	AA715041
216361_s_at	0.00907268	2.99622	KAT6A	K(lysine) acetyltransferase 6A	AJ251844
213688_at	0.00422145	2.98411	CALM1///CALM2///CALM3	calmodulin 1 (phosphorylase kinase, delta)///calmodulin 2 (phosphorylase kinase, delta)///calmodulin 3 (phosphorylase kinase, delta)	N25325
219864_s_at	0.00781064	2.97148	RCAN3	RCAN family member 3	NM_013441
200604_s_at	0.000762394	2.96453	PRKAR1A	protein kinase, cAMP-dependent, regulatory, type I, alpha	M18468
205456_at	0.0111647	2.95348	CD3E	CD3e molecule, epsilon (CD3-TCR complex)	NM_000733
219456_s_at	0.0017794	2.95299	RIN3	Ras and Rab interactor 3	NM_024832
200769_s_at	0.000570981	2.94461	MAT2A	methionine adenosyltransferase II, alpha	BC001686
209722_s_at	0.000476819	2.94165	SERPINB9	serpin peptidase inhibitor, clade B (ovalbumin), member 9	BC002538
217544_at	0.000370757	-2.93166	OTTHUMG00000041115///RP11-488L18.4	NULL///NULL	AA768909
220797_at	0.00223572	2.92521	METTL16	methyltransferase like 16	NM_024086
209936_at	0.0022613	2.9129	RBM5	RNA binding motif protein 5	AF107493
200695_at	0.00253535	2.89175	PPP2R1A	protein phosphatase 2, regulatory subunit A, alpha	NM_014225
211136_s_at	0.00105977	2.88971	CLPTM1	cleft lip and palate associated transmembrane protein 1	BC004865
204560_at	0.00203226	2.8864	FKBP5	FK506 binding protein 5	NM_004117
201668_x_at	0.00123866	2.87877	MARCKS	myristoylated alanine-rich protein kinase C substrate	AW163148
208719_s_at	0.0034441	2.86878	DDX17	DEAD (Asp-Glu-Ala-Asp) box helicase 17	U59321
211016_x_at	0.000147462	2.8363	HSPA4	heat shock 70kDa protein 4	BC002526
222283_at	0.00168446	2.83423	ZNF480	zinc finger protein 480	BG387770
211825_s_at	0.000476819	2.83234	FLI1	Friend leukemia virus integration 1	AF327066
220132_s_at	0.00434553	2.83154	CLEC2D	C-type lectin domain family 2, member D	NM_013269
221602_s_at	0.00557274	2.82406	FAIM3	Fas apoptotic inhibitory molecule 3	NM_001033030
203729_at	0.00663262	2.8119	EMP3	epithelial membrane protein 3	NM_001425
210649_s_at	0.0012478	2.78698	ARID1A	AT rich interactive domain 1A (SWI-like)	AF231056
211192_s_at	0.000833691	2.78531	CD84	CD84 molecule	AF054818
200922_at	3.60081e-05	2.77077	KDELR1	KDEL (Lys-Asp-Glu-Leu) endoplasmic reticulum protein retention receptor 1	NM_006801
213299_at	0.000206767	2.76775	ZBTB7A	zinc finger and BTB domain containing 7A	AW027070
213548_s_at	0.00423394	2.7481	CDV3	CDV3 homolog (mouse)	BG257762
215921_at	0.00172565	2.74493	NPIPB3	nuclear pore complex interacting protein family, member B3	AC002544
208997_s_at	0.00354207	2.7337	UCP2	uncoupling protein 2 (mitochondrial, proton carrier)	U94592
201264_at	0.00251137	2.73142	COPE	coatomer protein complex, subunit epsilon	NM_007263
212575_at	0.00294181	2.72796	TMEM259	transmembrane protein 259	BF966155
216855_s_at	0.00128106	2.71662	HNRNPU	heterogeneous nuclear ribonucleoprotein U (scaffold attachment factor A)	D13413
221764_at	0.0140964	2.70963	R3HDM4	R3H domain containing 4	AL574186
210317_s_at	0.000565762	2.70858	YWHAE	tyrosine 3-monooxygenase/tryptophan 5-monooxygenase activation protein, epsilon polypeptide	U28936
207334_s_at	0.000359981	2.69492	TGFBR2	transforming growth factor, beta receptor II (70/80kDa)	NM_003242
203887_s_at	0.00647782	-2.69075	THBD	thrombomodulin	NM_000361
222378_at	0.0037881	2.69037			AW973791
212332_at	0.0086825	2.68279	RBL2	retinoblastoma-like 2 (p130)	BF110947
219872_at	0.0111815	2.67103	FAM198B	family with sequence similarity 198, member B	NM_016613
209535_s_at	0.00281723	-2.66952			AF127481
AFFX-r2-Bs-thr-3_s_at	0.00892926	-2.64976			AFFX-r2-Bs-thr-3
AFFX-HSAC07/X00351_5_at	0.00265236	2.64782	ACTB	actin, beta	NM_001101
217489_s_at	0.00209771	2.64102	IL6R	interleukin 6 receptor	S72848
216627_s_at	0.00425752	2.63887	B4GALT1	UDP-Gal:betaGlcNAc beta 1,4- galactosyltransferase, polypeptide 1	U10473
208151_x_at	0.00123866	2.62614	DDX17	DEAD (Asp-Glu-Ala-Asp) box helicase 17	NM_030881
211097_s_at	0.00219534	2.6224	PBX2	pre-B-cell leukemia homeobox 2	BC003111
214405_at	0.0139938	2.62135			Z39557
215891_s_at	0.00730737	2.61879	GM2A	GM2 ganglioside activator	X61094
210187_at	0.00904001	-2.61446	FKBP1A	FK506 binding protein 1A, 12kDa	BC005147
212291_at	0.000687739	2.61171	HIPK1	homeodomain interacting protein kinase 1	AI393355
204141_at	0.0139531	-2.6069	TUBB2A	tubulin, beta 2A class IIa	NM_001069
217211_at	0.00219999	2.60435	ACTBP9///ACTBP9	NULL///actin, beta pseudogene 9	D50604
200808_s_at	0.00396923	2.5985	ZYX	zyxin	NM_003461
208364_at	0.00238219	2.59191	INPP4A	inositol polyphosphate-4-phosphatase, type I, 107kDa	NM_001566
AFFX-r2-Bs-lys-3_at	0.0129636	-2.5701			AFFX-r2-Bs-lys-3
205254_x_at	0.00679065	2.56801	TCF7	transcription factor 7 (T-cell specific, HMG-box)	AW027359
211190_x_at	0.000829331	2.56186	CD84	CD84 molecule	AF054817
212595_s_at	0.0116468	2.55804	DAZAP2	DAZ associated protein 2	AL534321
209753_s_at	0.00226802	2.54769	TMPO	thymopoietin	AF113682
201360_at	0.00239985	2.54417	CST3	cystatin C	NM_000099
201211_s_at	0.00107558	2.53708	DDX3X	DEAD (Asp-Glu-Ala-Asp) box polypeptide 3, X-linked	NM_001356
200948_at	0.00171574	2.52547	MLF2	myeloid leukemia factor 2	NM_005439
203085_s_at	0.00505377	2.52028	TGFB1	transforming growth factor, beta 1	NM_000660
216971_s_at	0.000780528	2.51361	PLEC	plectin	Z54367
217234_s_at	0.00296111	2.51076	EZR	ezrin	AF199015
211900_x_at	0.000829331	2.50195	CD6	CD6 molecule	U66146
220800_s_at	0.00422324	2.49982	TMOD3	tropomodulin 3 (ubiquitous)	NM_014547
204116_at	0.00400149	2.49441	IL2RG	interleukin 2 receptor, gamma	NM_000206
208621_s_at	0.00868252	2.48861	EZR	ezrin	BF663141
213490_s_at	0.000762619	2.48819	MAP2K2	mitogen-activated protein kinase kinase 2	AI762811
220458_at	0.00128106	-2.48589			NM_018038
211574_s_at	4.10778e-05	2.47588	CD46	CD46 molecule, complement regulatory protein	D84105
210892_s_at	0.00063639	2.474	GTF2I	general transcription factor IIi	BC004472
209675_s_at	0.00748526	2.47205	HNRNPUL1	heterogeneous nuclear ribonucleoprotein U-like 1	BC004242
212009_s_at	0.00105977	2.47124	STIP1	stress-induced-phosphoprotein 1	AL553320
217097_s_at	0.00324432	2.45994	PHTF2	putative homeodomain transcription factor 2	AC004990
211856_x_at	0.0041192	2.45363	CD28	CD28 molecule	AF222341
200727_s_at	0.000829331	2.45168	ACTR2	ARP2 actin-related protein 2 homolog (yeast)	AA699583
AFFX-LysX-3_at	0.0112061	-2.44919			AFFX-LysX-3
AFFX-r2-Bs-phe-5_at	0.0133991	-2.44897			AFFX-r2-Bs-phe-5
201251_at	0.00324432	2.44648	PKM	pyruvate kinase, muscle	NM_002654
214881_s_at	0.00258766	2.44645	UBTF	upstream binding transcription factor, RNA polymerase I	X56687
207419_s_at	0.00039395	2.4455	RAC2	ras-related C3 botulinum toxin substrate 2 (rho family, small GTP binding protein Rac2)	NM_002872
217202_s_at	0.0111198	2.44411	GLUL	glutamate-ammonia ligase	U08626
210972_x_at	0.0110643	2.44403	TRAC///TRAJ17///TRAV20	T cell receptor alpha constant///T cell receptor alpha joining 17///T cell receptor alpha variable 20	M15565
201048_x_at	0.000176853	2.43835	RAB6A	RAB6A, member RAS oncogene family	NM_002869
202601_s_at	0.00183628	2.4382	HTATSF1	HIV-1 Tat specific factor 1	AI373539
206491_s_at	0.00321953	2.43607	NAPA	N-ethylmaleimide-sensitive factor attachment protein, alpha	NM_003827
211081_s_at	0.00432656	2.43547	MAP4K5	mitogen-activated protein kinase kinase kinase kinase 5	Z25426
211902_x_at	0.0086825	2.42774	YME1L1	YME1-like 1 ATPase	L34703
AFFX-r2-Bs-lys-M_at	0.0158602	-2.41662			AFFX-r2-Bs-lys-M
205468_s_at	0.00218227	2.41199	IRF5	interferon regulatory factor 5	NM_001098627
214196_s_at	0.000189594	2.41194	TPP1	tripeptidyl peptidase I	NM_000391
219878_s_at	0.000973432	2.41177	KLF13	Kruppel-like factor 13	NM_015995
205748_s_at	0.00364814	2.40137	RNF126	ring finger protein 126	NM_017876
33646_g_at	0.00604881	2.39838	GM2A	GM2 ganglioside activator	X61094
218600_at	0.00238219	2.39791	LIMD2	LIM domain containing 2	NM_030576
200964_at	0.00775649	2.39591	UBA1	ubiquitin-like modifier activating enzyme 1	NM_003334
203258_at	0.000833691	2.3928	DRAP1	DR1-associated protein 1 (negative cofactor 2 alpha)	NM_006442
215923_s_at	0.0118562	2.39071	PSD4	pleckstrin and Sec7 domain containing 4	AK023421
203294_s_at	0.00107925	2.37875	LMAN1	lectin, mannose-binding, 1	U09716
214007_s_at	0.0006224	2.37855	TWF1	twinfilin actin-binding protein 1	AW665024
201461_s_at	0.00219534	2.37595	MAPKAPK2	mitogen-activated protein kinase-activated protein kinase 2	NM_004759
204960_at	0.00422324	2.37459	PTPRCAP	protein tyrosine phosphatase, receptor type, C-associated protein	NM_005608
207521_s_at	0.00781201	2.36041	ATP2A3	ATPase, Ca++ transporting, ubiquitous	AF068220
203547_at	0.00799395	2.35378	CD4	CD4 molecule	NM_000616
202912_at	0.0109172	-2.35178	ADM	adrenomedullin	NM_001124
203330_s_at	0.000429582	2.34971	STX5	syntaxin 5	NM_003164
212107_s_at	0.00337147	2.34877	DHX9	DEAH (Asp-Glu-Ala-His) box helicase 9	BE561014
217294_s_at	0.00199178	2.34304	ENO1	enolase 1, (alpha)	U88968
211255_x_at	0.00248818	2.32644	DEDD	death effector domain containing	AF064605
215037_s_at	0.000829331	2.32479	BCL2L1	BCL2-like 1	U72398
200787_s_at	0.00400881	2.31432	PEA15	phosphoprotein enriched in astrocytes 15	BC002426
201742_x_at	0.000342722	2.31334	SRSF1	serine/arginine-rich splicing factor 1	M69040
205179_s_at	0.00168446	2.30843	ADAM8	ADAM metallopeptidase domain 8	NM_001109
202879_s_at	0.000176853	2.30688	CYTH1	cytohesin 1	NM_004762
218260_at	0.0024435	2.30671	DDA1	DET1 and DDB1 associated 1	NM_024050
209671_x_at	0.0123285	2.30604	TRAC	T cell receptor alpha constant	M12423
AFFX-PheX-5_at	0.0116691	-2.3024			AFFX-PheX-5
217445_s_at	0.0054174	2.30214	GART	phosphoribosylglycinamide formyltransferase, phosphoribosylglycinamide synthetase, phosphoribosylaminoimidazole synthetase	AF008655
217448_s_at	0.00176145	2.3019	TOX4	TOX high mobility group box family member 4	AL117508
218148_at	0.00761477	2.29981	CENPT	centromere protein T	NM_025082
202024_at	0.00529305	2.29798	ASNA1	arsA arsenite transporter, ATP-binding, homolog 1 (bacterial)	NM_004317
203388_at	0.0111557	2.28977	ARRB2	arrestin, beta 2	NM_004313
208536_s_at	0.00150251	2.28745	BCL2L11	BCL2-like 11 (apoptosis facilitator)	NM_006538
217729_s_at	0.00407291	2.28632	AES	amino-terminal enhancer of split	NM_001130
215797_at	0.00907268	2.28081	TRAV8-3	T cell receptor alpha variable 8-3	AE000659
211622_s_at	0.000833691	2.27533	ARF3	ADP-ribosylation factor 3	M33384
215273_s_at	0.00219174	2.2747	TADA3	transcriptional adaptor 3	AK024982
210286_s_at	0.000833691	2.25168	SLC4A7	solute carrier family 4, sodium bicarbonate cotransporter, member 7	AF053755
201039_s_at	0.00286406	2.23725	RAD23A	RAD23 homolog A (S. cerevisiae)	NM_005053
207549_x_at	4.88305e-05	2.23394	CD46	CD46 molecule, complement regulatory protein	NM_002389
AFFX-PheX-M_at	0.0118601	-2.22929			AFFX-PheX-M
210734_x_at	0.000342722	2.22737	MAX	MYC associated factor X	BC004516
200990_at	0.00258766	2.22467	TRIM28	tripartite motif containing 28	NM_005762
AFFX-LysX-5_at	0.0121832	-2.22123			AFFX-LysX-5
221006_s_at	0.0102372	2.22112	SNX27	sorting nexin family member 27	NM_030918
208653_s_at	0.000563791	2.21803	CD164	CD164 molecule, sialomucin	AF299343
202773_s_at	0.000861285	2.21492	SFSWAP	splicing factor, suppressor of white-apricot homolog (Drosophila)	NM_004592
210125_s_at	0.00146443	2.20853	BANF1	barrier to autointegration factor 1	AF044773
209761_s_at	0.00111648	2.20594	SP110	SP110 nuclear body protein	AA969194
211282_x_at	0.0135573	2.20449	TNFRSF25	tumor necrosis factor receptor superfamily, member 25	AY254324
214484_s_at	0.00288807	2.20235	SIGMAR1	sigma non-opioid intracellular receptor 1	AF226604
203523_at	0.00492882	2.19762	LSP1	lymphocyte-specific protein 1	NM_002339
201167_x_at	0.00382018	2.19606	ARHGDIA	Rho GDP dissociation inhibitor (GDI) alpha	NM_004309
207993_s_at	0.0019927	2.19346	CHP1	calcineurin-like EF-hand protein 1	NM_007236
202444_s_at	0.000998411	2.19105	ERLIN1	ER lipid raft associated 1	NM_006459
215512_at	0.00677612	2.19028	2006-03-01	membrane-associated ring finger (C3HC4) 6, E3 ubiquitin protein ligase	AK000970
200806_s_at	0.00130684	2.18165	HSPD1	heat shock 60kDa protein 1 (chaperonin)	KU178141
209880_s_at	0.000397051	2.17642	SELPLG	selectin P ligand	U02297
215524_x_at	0.0152027	2.1714	MGC40069///TRAC///TRAJ17///TRAV20	uncharacterized protein MGC40069///T cell receptor alpha constant///T cell receptor alpha joining 17///T cell receptor alpha variable 20	AW966434
208698_s_at	0.000218332	2.16393	NONO	non-POU domain containing, octamer-binding	BC002364
210455_at	0.000861285	2.15871	R3HCC1L	R3H domain and coiled-coil containing 1-like	AF050198
214336_s_at	0.00478069	2.1568	COPA	coatomer protein complex, subunit alpha	AI621079
221849_s_at	0.0142595	2.15549	DCAF15	DDB1 and CUL4 associated factor 15	AA733079
215159_s_at	0.00378069	2.15368	NADK	NAD kinase	AI239732
218084_x_at	0.0110949	2.15361	FXYD5	FXYD domain containing ion transport regulator 5	NM_014164
202621_at	0.00171574	2.15293	IRF3	interferon regulatory factor 3	NM_001571
211521_s_at	0.00279189	2.15252	CYTH4	cytohesin 4	AF125349
201746_at	0.00159389	2.14905	TP53	tumor protein p53	NM_000546
201156_s_at	0.00204561	2.14887	RAB5C	RAB5C, member RAS oncogene family	AF141304
211077_s_at	0.00285192	2.14714	TLK1	tousled-like kinase 1	Z25421
207583_at	0.00629296	2.14346	ABCD2	ATP-binding cassette, sub-family D (ALD), member 2	NM_005164
201556_s_at	0.0144197	2.14307	VAMP2	vesicle-associated membrane protein 2 (synaptobrevin 2)	BC002737
221837_at	0.0033443	2.14227	KLHL22	kelch-like family member 22	N38751
212119_at	0.00172646	-2.14109	RHOQ	ras homolog family member Q	BF670447
203032_s_at	0.000833691	2.13874	FH	fumarate hydratase	NM_000143
216042_at	0.00603263	2.13573	TNFRSF25	tumor necrosis factor receptor superfamily, member 25	AI275938
201082_s_at	0.00797289	2.12873	DCTN1	dynactin 1	NM_004082
207728_at	0.0155701	-2.12866	ATF7IP	activating transcription factor 7 interacting protein	NM_018005
213042_s_at	0.00667023	2.1283	ATP2A3	ATPase, Ca++ transporting, ubiquitous	AA877910
211453_s_at	0.00150251	2.12759	AKT2	v-akt murine thymoma viral oncogene homolog 2	M77198
215236_s_at	0.000833691	2.1243	PICALM	phosphatidylinositol binding clathrin assembly protein	AV721177
207968_s_at	0.00251137	2.12335	MEF2C	myocyte enhancer factor 2C	NM_002397
211189_x_at	0.000762394	2.11901	CD84	CD84 molecule	AF054816
208917_x_at	0.00310629	2.11833	NADK	NAD kinase	BE674658
216926_s_at	0.00171574	2.1182	MAU2	MAU2 chromatid cohesion factor homolog (C. elegans)	AC003030
211140_s_at	0.00083753	2.11818	CASP2	caspase 2, apoptosis-related cysteine peptidase	AF314174
207838_x_at	0.00219174	2.10962	PBXIP1	pre-B-cell leukemia homeobox interacting protein 1	NM_020524
208534_s_at	0.0136863	2.10691	RASA4///RASA4B///RASA4CP	RAS p21 protein activator 4///RAS p21 protein activator 4B///RAS p21 protein activator 4C, pseudogene	NM_006989
AFFX-BioC-3_at	0.000450395	-2.10615			AFFX-BioC-3
215706_x_at	0.0064529	2.10209	ZYX	zyxin	BC002323
207164_s_at	0.0111557	2.10188	ZBTB18	zinc finger and BTB domain containing 18	NM_006352
205321_at	0.00629296	2.09883	EIF2S3	eukaryotic translation initiation factor 2, subunit 3 gamma, 52kDa	NM_001415
211823_s_at	0.00248479	2.097	PXN	paxillin	D86862
200671_s_at	0.000998411	2.09546	SPTBN1	spectrin, beta, non-erythrocytic 1	N92501
211672_s_at	0.000663871	2.08793	ARPC4	actin related protein 2/3 complex, subunit 4, 20kDa	AF019888
215357_s_at	0.000833691	2.087	POLDIP3	polymerase (DNA-directed), delta interacting protein 3	Z93241
215399_s_at	0.00404556	2.08671	OS9	osteosarcoma amplified 9, endoplasmic reticulum lectin	AI683900
AFFX-HUMISGF3A/M97935_MA_at	0.0110848	2.08316	STAT1	signal transducer and activator of transcription 1, 91kDa	AFFX-HUMISGF3A/M97935_MA
203055_s_at	0.00565964	2.08261	ARHGEF1	Rho guanine nucleotide exchange factor (GEF) 1	NM_004706
50314_i_at	0.00296111	2.07926	C20orf27	chromosome 20 open reading frame 27	AI761506
216629_at	0.0079306	2.0769	SRRM2	serine/arginine repetitive matrix 2	AC004493
210424_s_at	0.00411604	2.07595	GOLGA8A///GOLGA8B	golgin A8 family, member A///golgin A8 family, member B	AF164622
205731_s_at	0.000762619	2.06833	NCOA2	nuclear receptor coactivator 2	NM_006540
209997_x_at	0.00289168	2.06663	PCM1	pericentriolar material 1	BC000453
AFFX-r2-Ec-bioC-3_at	0.000142378	-2.06424			AFFX-r2-Ec-bioC-3
211391_s_at	0.000618065	2.06251	PATZ1	POZ (BTB) and AT hook containing zinc finger 1	AF254087
209131_s_at	0.000566023	2.06129	SNAP23	synaptosomal-associated protein, 23kDa	U55936
216766_at	0.01426	-2.05972			AK025152
201028_s_at	0.00875993	2.05872	CD99	CD99 molecule	U82164
200751_s_at	3.70131e-05	2.05796	HNRNPC	heterogeneous nuclear ribonucleoprotein C (C1/C2)	BE898861
201378_s_at	0.0127692	2.04851	UBAP2L	ubiquitin associated protein 2-like	NM_014847
204864_s_at	0.00273025	3.2	IL6ST	interleukin 6 signal transducer (gp130, oncostatin M receptor)	NM_002184
208932_at	0.00761493	2.042	PPP4C	protein phosphatase 4, catalytic subunit	BC001416
212514_x_at	0.011022	2.04086	DDX3X	DEAD (Asp-Glu-Ala-Asp) box polypeptide 3, X-linked	R60068
66053_at	0.0056558	2.03869	HNRNPUL2///HNRNPUL2-BSCL2	heterogeneous nuclear ribonucleoprotein U-like 2///HNRNPUL2-BSCL2 readthrough	AI738452
214383_x_at	0.00149867	2.03402	KLHDC3	kelch domain containing 3	BF063121
209456_s_at	0.00296111	2.03184	FBXW11	F-box and WD repeat domain containing 11	AB033281
200607_s_at	0.0070859	2.02583	RAD21	RAD21 homolog (S. pombe)	BG289967
203254_s_at	0.00549135	2.02183	TLN1	talin 1	NM_006289
222082_at	0.0101301	2.02151	ZBTB7A	zinc finger and BTB domain containing 7A	AI568395
212529_at	0.000219838	2.021	LSM12	LSM12 homolog (S. cerevisiae)	BF197707
201043_s_at	0.00235947	2.01478	ANP32A	acidic (leucine-rich) nuclear phosphoprotein 32 family, member A	NM_006305
210023_s_at	0.00129868	2.01024	PCGF1	polycomb group ring finger 1	BC004952
208540_x_at	0.0107244	2.00699	S100A11P1///S100A11P1	S100 calcium binding protein A11 pseudogene 1///NULL	NG_008400
219927_at	0.00209437	2.00613	FCF1	FCF1 rRNA-processing protein	NM_015962
210978_s_at	0.00201579	2.00329	TAGLN2	transgelin 2	BC002616
204789_at	0.00799395	1.99915	FMNL1	formin-like 1	NM_005892
201234_at	0.00137848	1.99731	ILK	integrin-linked kinase	NM_004517
211937_at	0.00093111	1.99271	EIF4B	eukaryotic translation initiation factor 4B	NM_001417
205069_s_at	0.00105977	-1.9873	ARHGAP26	Rho GTPase activating protein 26	NM_015071
37965_at	0.00318766	1.9787	PARVB	parvin, beta	AA181053
206221_at	0.00163849	1.97704	RASA3	RAS p21 protein activator 3	NM_007368
210470_x_at	3.95816e-05	1.97555	NONO	non-POU domain containing, octamer-binding	BC003129
AFFX-r2-Ec-bioB-5_at	0.000636182	-1.97262			AFFX-r2-Ec-bioB-5
218811_at	0.00222922	1.97208	ORAI2	ORAI calcium release-activated calcium modulator 2	BF939788
210966_x_at	0.00181953	1.97205	LARP1	La ribonucleoprotein domain family, member 1	BC001460
204113_at	0.0108496	1.9715	CELF1	CUGBP, Elav-like family member 1	NM_006560
203395_s_at	0.00243383	-1.97055	HES1	hairy and enhancer of split 1, (Drosophila)	NM_005524
AFFX-HUMRGE/M10098_5_at	0.000829331	1.96959	LINC00273	long intergenic non-protein coding RNA 273	AFFX-HUMRGE/M10098_5
208750_s_at	0.0040128	1.96855	ARF1///MIR3620	ADP-ribosylation factor 1///microRNA 3620	AF052179
211789_s_at	0.0113194	1.96849	MLXIP	MLX interacting protein	AF312918
210866_s_at	0.00105977	1.96737	CNOT4	CCR4-NOT transcription complex, subunit 4	AF180475
207872_s_at	0.00216882	1.96639	LILRA1	leukocyte immunoglobulin-like receptor, subfamily A (with TM domain), member 1	NM_006863
AFFX-BioB-M_at	0.00267665	-1.96589			AFFX-BioB-M
AFFX-HUMRGE/M10098_M_at	0.00258766	1.96534			AFFX-HUMRGE/M10098_M
213015_at	0.00835449	-1.96422	BBX	bobby sox homolog (Drosophila)	BF448315
41047_at	0.00586081	1.96053	C9orf16	chromosome 9 open reading frame 16	AI885170
211426_x_at	0.00739233	1.95937	GNAQ	guanine nucleotide binding protein (G protein), q polypeptide	U40038
214786_at	0.00126422	1.95723	MAP3K1	mitogen-activated protein kinase kinase kinase 1, E3 ubiquitin protein ligase	AA361361
221807_s_at	0.00137282	1.95337	TRABD	TraB domain containing	AL449244
208608_s_at	0.0113931	1.95145	SNTB1	syntrophin, beta 1 (dystrophin-associated protein A1, 59kDa, basic component 1)	NM_021021
201686_x_at	0.000397051	1.9482	API5	apoptosis inhibitor 5	AF229254
207223_s_at	0.00342474	1.94816	PTBP3	polypyrimidine tract binding protein 3	NM_005156
215392_at	0.00146443	-1.94585			AU148154
214216_s_at	0.0115959	1.94529	LARP4B	La ribonucleoprotein domain family, member 4B	AW628686
209002_s_at	0.00382697	1.94217	CALCOCO1	calcium binding and coiled-coil domain 1	BC003177
204152_s_at	0.00531225	1.94131	MFNG	MFNG O-fucosylpeptide 3-beta-N-acetylglucosaminyltransferase	AI738965
212497_at	0.0128818	1.93796	MAPK1IP1L	mitogen-activated protein kinase 1 interacting protein 1-like	AK025580
202556_s_at	0.000833691	1.93789	MCRS1	microspherule protein 1	NM_006337
213977_s_at	0.0086825	1.93506	CIZ1	CDKN1A interacting zinc finger protein 1	AA054734
205018_s_at	0.0112298	1.93499	MBNL2	muscleblind-like splicing regulator 2	NM_005757
211413_s_at	0.00640144	1.93376	PADI4	peptidyl arginine deiminase, type IV	AF229067
215339_at	0.00716576	1.93289	NKTR	natural killer-tumor recognition sequence	NM_005385
214997_at	0.0103026	-1.93259	SCAI	suppressor of cancer cell invasion	AW675473
209347_s_at	0.00961867	1.93231	MAF	v-maf musculoaponeurotic fibrosarcoma oncogene homolog (avian)	BF508646
209812_x_at	0.00522702	1.92846	CASP2	caspase 2, apoptosis-related cysteine peptidase	BC002427
202574_s_at	1.01181e-05	1.92791	CSNK1G2	casein kinase 1, gamma 2	AL530441
203444_s_at	0.00407291	1.92755	MTA2	metastasis associated 1 family, member 2	NM_004739
202626_s_at	0.00428386	-1.92296	LYN	v-yes-1 Yamaguchi sarcoma viral related oncogene homolog	NM_002350
210916_s_at	0.0132283	1.92121	CD44	CD44 molecule (Indian blood group)	AF098641
206665_s_at	0.01471	1.91723	BCL2L1	BCL2-like 1	NM_001191
215630_at	0.0126464	-1.91601			AU147528
201946_s_at	0.000833691	1.91249	CCT2	chaperonin containing TCP1, subunit 2 (beta)	AL545982
207425_s_at	0.00510164	1.91242	2009-09-01	septin 9	NM_006640
AFFX-BioB-3_at	0.00422624	-1.91026			AFFX-BioB-3
205831_at	0.0122933	1.91	CD2	CD2 molecule	NM_001767
214544_s_at	0.00348737	1.90344	SNAP23	synaptosomal-associated protein, 23kDa	NM_003825
215820_x_at	0.00575516	1.90308	SNX13	sorting nexin 13	AK001861
218555_at	0.0114705	1.90162	ANAPC2	anaphase promoting complex subunit 2	NM_013366
200001_at	0.0131621	1.90103	CAPNS1	calpain, small subunit 1	NM_001749
205594_at	0.00583718	-1.89959	ZNF652	zinc finger protein 652	NM_014897
87100_at	0.0159067	1.89595	ABHD2	abhydrolase domain containing 2	AI832249
203239_s_at	0.00562456	1.89493	CNOT3	CCR4-NOT transcription complex, subunit 3	NM_014516
205740_s_at	0.00091882	1.89432	RBM42	RNA binding motif protein 42	NM_024321
219763_at	0.0110718	-1.89406	DENND1A	DENN/MADD domain containing 1A	NM_024820
214279_s_at	0.0105797	1.89371	NDRG2	NDRG family member 2	W74452
204210_s_at	0.0121832	1.89253	PCYT1A	phosphate cytidylyltransferase 1, choline, alpha	AI638771
205920_at	0.010044	1.89183	SLC6A6	solute carrier family 6 (neurotransmitter transporter, taurine), member 6	NM_003043
211021_s_at	0.0152065	1.89022	RGS14	regulator of G-protein signaling 14	AF037194
210622_x_at	0.00255024	1.88807	CDK10	cyclin-dependent kinase 10	AF153430
215886_x_at	0.00637398	1.88609	USP12	ubiquitin specific peptidase 12	AF022790
205462_s_at	0.00146443	1.88569	HPCAL1	hippocalcin-like 1	NM_002149
209151_x_at	0.00837393	1.88486	TCF3	transcription factor 3	M31523
210840_s_at	0.00273326	-1.88432	IQGAP1	IQ motif containing GTPase activating protein 1	D29640
219347_at	0.00422324	-1.8836	NUDT15	nudix (nucleoside diphosphate linked moiety X)-type motif 15	NM_018283
AFFX-r2-Ec-bioB-M_at	0.000607181	-1.88351			AFFX-r2-Ec-bioB-M
AFFX-BioB-5_at	0.000762394	-1.8831			AFFX-BioB-5
211082_x_at	0.00604881	1.88077	MARK2	MAP/microtubule affinity-regulating kinase 2	Z25427
213746_s_at	0.00364814	1.88031	FLNA	filamin A, alpha	AW051856
201903_at	0.003409	1.87739	UQCRC1	ubiquinol-cytochrome c reductase core protein I	NM_003365
209038_s_at	0.00163849	1.87667	EHD1	EH-domain containing 1	AL579035
214040_s_at	0.00236501	1.87553	GSN	gelsolin	BE675337
210974_s_at	0.000439429	1.87342	AP3D1	adaptor-related protein complex 3, delta 1 subunit	AF130042
201476_s_at	0.000149283	1.87071	RRM1	ribonucleotide reductase M1	AI692974
201708_s_at	0.0034261	1.87024	NIPSNAP1	nipsnap homolog 1 (C. elegans)	AW083371
204182_s_at	0.000762394	-1.86963	ZBTB43	zinc finger and BTB domain containing 43	NM_014007
216033_s_at	0.000607268	1.86677	FYN	FYN oncogene related to SRC, FGR, YES	S74774
201720_s_at	0.00413606	1.8655	LAPTM5	lysosomal protein transmembrane 5	AI589086
201777_s_at	0.00870256	1.86434	EFCAB14	EF-hand calcium binding domain 14	BC002525
211108_s_at	0.00856152	1.86433	JAK3	Janus kinase 3	U31601
AFFX-PheX-3_at	0.0148269	-1.86317			AFFX-PheX-3
207100_s_at	0.00984513	1.86307	VAMP1	vesicle-associated membrane protein 1 (synaptobrevin 1)	NM_016830
211017_s_at	0.000932426	1.86296	NF2	neurofibromin 2 (merlin)	AF123570
214384_s_at	0.000857369	-1.85526	DCTN2	dynactin 2 (p50)	BF446672
214959_s_at	0.00942307	1.85212	API5	apoptosis inhibitor 5	AF229253
209113_s_at	0.000880428	1.8521	HMG20B	high mobility group 20B	AF288679
213799_s_at	0.0041192	1.85209	PTPRA	protein tyrosine phosphatase, receptor type, A	BF740139
211363_s_at	0.00434553	1.85189	MTAP	methylthioadenosine phosphorylase	AF109294
216433_s_at	0.00647782	1.85028	PRDM2	PR domain containing 2, with ZNF domain	U23736
211392_s_at	0.00203226	1.84946	PATZ1	POZ (BTB) and AT hook containing zinc finger 1	AF242522
201559_s_at	0.0129278	1.84617	CLIC4	chloride intracellular channel 4	AF109196
215270_at	0.00658394	1.84526	LFNG	LFNG O-fucosylpeptide 3-beta-N-acetylglucosaminyltransferase	U94354
201399_s_at	0.000219838	1.84004	TRAM1	translocation associated membrane protein 1	BC000687
209711_at	0.00254856	-1.83945	SLC35D1	solute carrier family 35 (UDP-glucuronic acid/UDP-N-acetylgalactosamine dual transporter), member D1	N80922
221501_x_at	0.0140163	1.83866	NPIPA2///NPIPA3///NPIPA5///PKD1P1	nuclear pore complex interacting protein family, member A2///nuclear pore complex interacting protein family, member A3///nuclear pore complex interacting protein family, member A5///polycystic kidney disease 1 (autosomal dominant) pseudogene 1	AF229069
203111_s_at	0.000476819	1.83851	PTK2B	protein tyrosine kinase 2 beta	NM_004103
204180_s_at	0.00920127	-1.83709	ZBTB43	zinc finger and BTB domain containing 43	NM_014007
201647_s_at	0.00903096	1.83525	SCARB2	scavenger receptor class B, member 2	NM_005506
217790_s_at	0.00258766	-1.83401	SSR3	signal sequence receptor, gamma (translocon-associated protein gamma)	NM_007107
216161_at	0.00595434	-1.8319	SBNO1	strawberry notch homolog 1 (Drosophila)	AK024128
206804_at	0.00529305	1.83182	CD3G	CD3g molecule, gamma (CD3-TCR complex)	NM_000073
34478_at	0.00514214	1.83093	RAB11B	RAB11B, member RAS oncogene family	X79780
208594_x_at	0.0149276	1.83088	LILRA6	leukocyte immunoglobulin-like receptor, subfamily A (with TM domain), member 6	NM_024318
209352_s_at	0.00593117	1.82864	SIN3B	SIN3 transcription regulator homolog B (yeast)	AB014600
200641_s_at	3.60081e-05	1.82654	YWHAZ	tyrosine 3-monooxygenase/tryptophan 5-monooxygenase activation protein, zeta polypeptide	NM_003406
202480_s_at	0.00126422	1.8258	DEDD	death effector domain containing	NM_004216
216208_s_at	0.00382114	1.82324	ATF6B	activating transcription factor 6 beta	NM_004381
1773_at	0.000176853	1.81971	CHURC1-FNTB///FNTB	CHURC1-FNTB readthrough///farnesyltransferase, CAAX box, beta	L00635
214958_s_at	0.00296111	1.81943	TMC6	transmembrane channel-like 6	AK021738
209996_x_at	0.00218363	1.8177	PCM1	pericentriolar material 1	AA931266
201469_s_at	0.00168446	1.81751	SHC1	SHC (Src homology 2 domain containing) transforming protein 1	X68148
205026_at	0.000829331	1.81571	STAT5B	signal transducer and activator of transcription 5B	NM_012448
208876_s_at	0.000762394	1.81435	PAK2	p21 protein (Cdc42/Rac)-activated kinase 2	AF092132
216684_s_at	0.00168446	1.81419	SS18	synovial sarcoma translocation, chromosome 18	AF257501
209865_at	0.00781201	-1.81405	SLC35A3	solute carrier family 35 (UDP-N-acetylglucosamine (UDP-GlcNAc) transporter), member A3	BC005136
215954_s_at	0.0105595	1.81292	CACTIN	cactin, spliceosome C complex subunit	AI200896
214995_s_at	0.0149859	1.81268	APOBEC3F///APOBEC3G	apolipoprotein B mRNA editing enzyme, catalytic polypeptide-like 3F///apolipoprotein B mRNA editing enzyme, catalytic polypeptide-like 3G	BF508948
201950_x_at	0.0041192	1.81105	CAPZB	capping protein (actin filament) muscle Z-line, beta	NM_004930
206409_at	0.00748526	1.81057	TIAM1	T-cell lymphoma invasion and metastasis 1	NM_003253
211543_s_at	0.0115691	1.8093	GRK6	G protein-coupled receptor kinase 6	AF040752
219235_s_at	0.00119887	-1.80787	PHACTR4	phosphatase and actin regulator 4	NM_023923
209629_s_at	0.00243383	1.8054	NXT2	nuclear transport factor 2-like export factor 2	AK023289
204770_at	0.00869152	1.80266	TAP2	transporter 2, ATP-binding cassette, sub-family B (MDR/TAP)	NM_000544
216230_x_at	0.00478069	1.8021	SMPD1	sphingomyelin phosphodiesterase 1, acid lysosomal	M59917
202434_s_at	0.00345663	1.80098	CYP1B1	cytochrome P450, family 1, subfamily B, polypeptide 1	N21019
205819_at	0.00330893	-1.80081	MARCO	macrophage receptor with collagenous structure	NM_006770
214726_x_at	0.00329555	1.8007	ADD1	adducin 1 (alpha)	AL556041
215781_s_at	0.00209827	1.79987	TOP3B	topoisomerase (DNA) III beta	D87012
200649_at	0.00219174	1.79959	NUCB1	nucleobindin 1	BC002356
201679_at	0.00234267	1.79757	SRRT	serrate RNA effector molecule homolog (Arabidopsis)	BE646076
201775_s_at	0.00294796	1.79681	EFCAB14	EF-hand calcium binding domain 14	AA676790
215434_x_at	0.0121832	1.79483	NBPF1	neuroblastoma breakpoint family, member 1	AV684285
210449_x_at	0.0052855	1.79438	MAPK14	mitogen-activated protein kinase 14	NM_001315
203110_at	0.00284636	1.79311	PTK2B	protein tyrosine kinase 2 beta	U43522
212404_s_at	0.00203226	1.79271	UBE3B	ubiquitin protein ligase E3B	AL096740
204538_x_at	0.0146401	1.79265	NPIPA1	nuclear pore complex interacting protein family, member A1	NM_006985
AFFX-r2-Ec-bioC-5_at	0.000829331	-1.79246			AFFX-r2-Ec-bioC-5
201557_at	0.0153966	1.78894	VAMP2	vesicle-associated membrane protein 2 (synaptobrevin 2)	NM_014232
207239_s_at	0.00415042	1.78874	CDK16	cyclin-dependent kinase 16	NM_006201
208403_x_at	0.000563791	1.78691	MAX	MYC associated factor X	NM_002382
214847_s_at	0.00329748	1.78661	GPSM3	G-protein signaling modulator 3	BG111168
213710_s_at	0.00199178	1.78588	CALM1	calmodulin 1 (phosphorylase kinase, delta)	AL523275
213121_at	0.0114542	1.78582	SNRNP70	small nuclear ribonucleoprotein 70kDa (U1)	W67744
216234_s_at	0.00382114	1.7853	PRKACA	protein kinase, cAMP-dependent, catalytic, alpha	M80335
215050_x_at	0.00777685	1.78525	MAPKAPK2	mitogen-activated protein kinase-activated protein kinase 2	BG325734
AFFX-BioC-5_at	0.000833691	-1.78318			AFFX-BioC-5
221276_s_at	0.00916475	-1.7815	SYNC	syncoilin, intermediate filament protein	NM_030786
221512_at	0.000908506	1.78066	TMEM222	transmembrane protein 222	AL136683
218489_s_at	0.00114353	1.78059	ALAD	aminolevulinate dehydratase	BC000977
212423_at	0.00544317	-1.7799	ZCCHC24	zinc finger, CCHC domain containing 24	AK024784
210298_x_at	0.00961867	1.77951	FHL1	four and a half LIM domains 1	AF098518
217513_at	0.00213701	-1.77912	MILR1	mast cell immunoglobulin-like receptor 1	BG334495
201224_s_at	0.000342722	1.77818	SRRM1	serine/arginine repetitive matrix 1	NM_005839
210655_s_at	0.000756699	1.77735	FOXO3///FOXO3B	forkhead box O3///forkhead box O3B pseudogene	AF041336
214488_at	0.00205734	1.77466	RAP2B	RAP2B, member of RAS oncogene family	NM_002886
216985_s_at	0.00422624	1.77347	STX3	syntaxin 3	AJ002077
204047_s_at	0.00163849	1.76962	PHACTR2	phosphatase and actin regulator 2	NM_014721
201835_s_at	9.99708e-05	1.76806	PRKAB1	protein kinase, AMP-activated, beta 1 non-catalytic subunit	NM_006253
202855_s_at	0.00499391	1.76386	SLC16A3	solute carrier family 16, member 3 (monocarboxylic acid transporter 4)	AL513917
201868_s_at	0.0123946	1.76307	TBL1X	transducin (beta)-like 1X-linked	NM_005647
201282_at	0.0016642	1.75792	OGDH	oxoglutarate (alpha-ketoglutarate) dehydrogenase (lipoamide)	NM_002541
212393_at	0.00434553	1.75438	SBF1	SET binding factor 1	AL096767
202198_s_at	0.00428394	1.75406	MTMR3	myotubularin related protein 3	AF233438
202323_s_at	0.00150251	1.75383	ACBD3	acyl-CoA binding domain containing 3	AI636775
221595_at	0.00324221	-1.75371	RBM48	RNA binding motif protein 48	AL136619
211050_x_at	0.00595434	1.75185	LOC100132055///LOC100134822///LOC100288069///LOC100996442///LOC100996554	uncharacterized LOC100132055///uncharacterized LOC100134822///general transcription factor IIi pseudogene///uncharacterized LOC100996442///uncharacterized LOC100996554	BC006361
201246_s_at	0.00425829	1.75171	OTUB1	OTU domain, ubiquitin aldehyde binding 1	NM_017670
219543_at	0.0122667	-1.75078	PBLD	phenazine biosynthesis-like protein domain containing	NM_022129
206687_s_at	0.00679065	1.74955	PTPN6	protein tyrosine phosphatase, non-receptor type 6	NM_002831
202476_s_at	0.000803551	1.74803	TUBGCP2	tubulin, gamma complex associated protein 2	BF002130
214487_s_at	0.00130684	1.74775	RAP2A///RAP2B	RAP2A, member of RAS oncogene family///RAP2B, member of RAS oncogene family	NM_002886
201613_s_at	0.0153966	1.74388	AP1G2	adaptor-related protein complex 1, gamma 2 subunit	BC000519
216983_s_at	0.00252349	-1.74254	ZNF224	zinc finger protein 224	BC002889
200982_s_at	0.000833691	1.7404	ANXA6	annexin A6	NM_001155
203293_s_at	0.0131566	1.73978	LMAN1	lectin, mannose-binding, 1	NM_005570
217309_s_at	0.00286241	1.73853	DSCR3	Down syndrome critical region gene 3	AJ001867
210926_at	0.00144356	1.73833	POTEKP	POTE ankyrin domain family, member K, pseudogene	NR_033885
218362_s_at	0.00481674	-1.73809	DIS3	DIS3 mitotic control homolog (S. cerevisiae)	NM_014953
217370_x_at	0.00940787	1.73538	FUS	fused in sarcoma	S75762
213584_s_at	0.00209437	1.73435	CREBZF	CREB/ATF bZIP transcription factor	AI432137
213298_at	0.0124862	1.73227	NFIC	nuclear factor I/C (CCAAT-binding transcription factor)	X12492
214537_at	0.00583718	1.73165	HIST1H1D	histone cluster 1, H1d	NM_005320
213623_at	0.0068681	1.72926	KIF3A	kinesin family member 3A	NM_007054
202821_s_at	0.00837393	1.72748	LPP	LIM domain containing preferred translocation partner in lipoma	AL044018
AFFX-r2-Ec-bioB-3_at	0.00192018	-1.72582			AFFX-r2-Ec-bioB-3
219608_s_at	0.0025759	1.7222	FBXO38	F-box protein 38	NM_024862
217506_at	0.00350167	-1.72101			H49382
219273_at	0.00331434	1.72052	CCNK	cyclin K	NM_003858
216205_s_at	0.00409156	1.72006	MFN2	mitofusin 2	AK021947
201793_x_at	0.00238163	1.71881	SMG7	smg-7 homolog, nonsense mediated mRNA decay factor (C. elegans)	NM_014837
202592_at	0.00148206	1.71836	BLOC1S1	biogenesis of lysosomal organelles complex-1, subunit 1	NM_001487
208553_at	0.0037722	1.71722	HIST1H1E	histone cluster 1, H1e	NM_005321
206788_s_at	0.0025759	1.71717	CBFB	core-binding factor, beta subunit	AF294326
39835_at	0.0112491	1.71714	SBF1	SET binding factor 1	U93181
211561_x_at	0.00354207	1.71552	MAPK14	mitogen-activated protein kinase 14	L35253
205427_at	0.0133603	-1.71439	ZNF354A	zinc finger protein 354A	NM_005649
203506_s_at	0.00296111	1.71026	MED12	mediator complex subunit 12	NM_005120
214941_s_at	0.000189594	1.71	PRPF40A	PRP40 pre-mRNA processing factor 40 homolog A (S. cerevisiae)	AA675900
217847_s_at	0.000543804	1.70948	THRAP3	thyroid hormone receptor associated protein 3	NM_005119
201350_at	0.0104084	1.70925	FLOT2	flotillin 2	NM_004475
215029_at	0.0114542	-1.70896			AL117451
210786_s_at	0.00209437	1.70836	FLI1	Friend leukemia virus integration 1	M93255
210818_s_at	0.0088638	1.70724	BACH1///GRIK1-AS2	BTB and CNC homology 1, basic leucine zipper transcription factor 1///GRIK1 antisense RNA 2	AF026199
218669_at	4.54916e-05	-1.70684	RAP2C	RAP2C, member of RAS oncogene family	NM_021183
207187_at	0.00091882	1.70623	JAK3	Janus kinase 3	NM_000215
221140_s_at	0.00039395	1.70618	GPR132	G protein-coupled receptor 132	NM_013345
207216_at	0.00258766	1.70275	TNFSF8	tumor necrosis factor (ligand) superfamily, member 8	NM_001244
209952_s_at	0.000832782	1.70216	MAP2K7	mitogen-activated protein kinase kinase 7	AF006689
210671_x_at	0.00557642	1.70081	MAPK8	mitogen-activated protein kinase 8	NM_001278548
215707_s_at	0.0131621	1.7006	PRNP	prion protein	AV725328
212257_s_at	0.0158108	1.69575	SMARCA2	SWI/SNF related, matrix associated, actin dependent regulator of chromatin, subfamily a, member 2	AW131754
211553_x_at	0.0132102	1.69516	APAF1	apoptotic peptidase activating factor 1	AF149794
215541_s_at	0.00039395	1.69506	DIAPH1	diaphanous-related formin 1	AK023345
210828_s_at	0.00203032	1.69459	ARNT	aryl hydrocarbon receptor nuclear translocator	AF001307
210370_s_at	0.00519516	1.69436	LY9	lymphocyte antigen 9	AF244129
217677_at	0.00273025	1.69318	PLEKHA2	pleckstrin homology domain containing, family A (phosphoinositide binding specific) member 2	BF542055
209852_x_at	0.00306806	1.69311	PSME3	proteasome (prosome, macropain) activator subunit 3 (PA28 gamma; Ki)	BC001423
35160_at	0.000833691	1.69161	LDB1	LIM domain binding 1	AF064491
211513_s_at	0.00137536	1.69122	OGFR	opioid growth factor receptor	AF172449
204890_s_at	0.00954529	1.69001	LCK	lymphocyte-specific protein tyrosine kinase	U07236
208097_s_at	0.00364814	1.68996	TMX1	thioredoxin-related transmembrane protein 1	NM_030755
205727_at	0.00956319	-1.68872	TEP1	telomerase-associated protein 1	NM_007110
207735_at	0.00270065	-1.68856	RNF125	ring finger protein 125, E3 ubiquitin protein ligase	NM_017831
215415_s_at	0.00407291	1.68756	LYST	lysosomal trafficking regulator	U70064
210541_s_at	0.0139839	1.68628	TRIM27	tripartite motif containing 27	AF230394
211360_s_at	0.0143216	1.6846	ITPR2	inositol 1,4,5-trisphosphate receptor, type 2	AB012610
216348_at	0.013324	1.68257	RPS17P5///RPS17P5	ribosomal protein S17 pseudogene 5///NULL	AL049693
216605_s_at	0.00897397	1.68257	CEACAM21	carcinoembryonic antigen-related cell adhesion molecule 21	AC005626
201539_s_at	0.00248818	1.68223	FHL1	four and a half LIM domains 1	U29538
200784_s_at	0.000361573	1.6812	LRP1	low density lipoprotein receptor-related protein 1	BF304759
213607_x_at	0.00797596	1.68098	NADK	NAD kinase	BE551347
215329_s_at	0.0105595	1.68097	CDK11A///CDK11B	cyclin-dependent kinase 11A///cyclin-dependent kinase 11B	AL031282
203267_s_at	0.000833691	1.67797	DRG2	developmentally regulated GTP binding protein 2	BF223206
AFFX-M27830_5_at	0.000762394	1.6774			AFFX-M27830_5
204426_at	0.00750663	1.67701	TMED2	transmembrane emp24 domain trafficking protein 2	NM_006815
203451_at	0.00218363	1.67646	LDB1	LIM domain binding 1	NM_003893
210313_at	0.0115167	-1.67507	LILRA4	leukocyte immunoglobulin-like receptor, subfamily A (with TM domain), member 4	NM_012276
210754_s_at	0.0147766	-1.67405	LYN	v-yes-1 Yamaguchi sarcoma viral related oncogene homolog	NM_002350
213023_at	0.0037722	1.67404	UTRN	utrophin	NM_007124
207722_s_at	0.00422324	1.6737	BTBD2	BTB (POZ) domain containing 2	NM_017797
214900_at	0.00137848	1.67324	ZKSCAN1	zinc finger with KRAB and SCAN domains 1	AC004522
210787_s_at	0.00964709	1.67267	CAMKK2	calcium/calmodulin-dependent protein kinase kinase 2, beta	AF140507
202161_at	0.00241017	1.67243	PKN1	protein kinase N1	NM_002741
202914_s_at	0.0145691	1.67066	ARHGEF11	Rho guanine nucleotide exchange factor (GEF) 11	NM_014784
214849_at	0.0015913	1.66999	KCTD20	potassium channel tetramerisation domain containing 20	AW500220
212064_x_at	0.00235512	1.66371	MAZ	MYC-associated zinc finger protein (purine-binding transcription factor)	AI471665
217576_x_at	0.000309917	1.66347	SOS2	son of sevenless homolog 2 (Drosophila)	BF692958
213872_at	0.000570981	1.66271			BE465032
209111_at	0.0119576	1.66216	RNF5	ring finger protein 5, E3 ubiquitin protein ligase	BC004155
218075_at	0.000295842	1.66152	AAAS	achalasia, adrenocortical insufficiency, alacrimia	NM_015665
217056_at	0.0142124	1.66075	TRAJ20///TRAJ20///TRAV36DV7///TRAV36DV7	T cell receptor alpha joining 20///NULL///T cell receptor alpha variable 36/delta variable 7///NULL	X61070
219358_s_at	0.00434553	-1.65974	ADAP2	ArfGAP with dual PH domains 2	NM_018404
212272_at	0.00284877	1.65699	LPIN1	lipin 1	AA813260
216263_s_at	0.00551368	-1.65584	NGDN	neuroguidin, EIF4E binding protein	AK022215
219751_at	0.0132102	-1.6558	SETD6	SET domain containing 6	NM_024860
209044_x_at	0.00640508	1.6557	SF3B4	splicing factor 3b, subunit 4, 49kDa	BC004273
209051_s_at	0.000321791	1.65236	RALGDS	ral guanine nucleotide dissociation stimulator	AF295773
221851_at	0.0124187	1.65108	DCAF15	DDB1 and CUL4 associated factor 15	AA733079
207485_x_at	0.00438436	1.6492	BTN3A1	butyrophilin, subfamily 3, member A1	NM_007048
65585_at	0.00480502	1.64826	FAM86B1///FAM86B2///FAM86C1///FAM86DP///FAM86FP	family with sequence similarity 86, member B1///family with sequence similarity 86, member B2///family with sequence similarity 86, member C1///family with sequence similarity 86, member D, pseudogene///family with sequence similarity 86, member A pseudogene	AA527515
205021_s_at	0.00666511	1.64761	FOXN3	forkhead box N3	AA860806
214245_at	0.00942307	1.64475	RPS14	ribosomal protein S14	AI734124
213018_at	0.00146443	-1.64306	GATAD1	GATA zinc finger domain containing 1	AI337901
216591_s_at	0.00392602	1.6419	SDHC	succinate dehydrogenase complex, subunit C, integral membrane protein, 15kDa	AF080579
201728_s_at	0.00856487	1.64158	KIAA0100	KIAA0100	AA904674
201979_s_at	0.00858087	1.64149	PPP5C	protein phosphatase 5, catalytic subunit	NM_006247
201276_at	0.00491212	1.64145	RAB5B	RAB5B, member RAS oncogene family	AF267863
209423_s_at	0.0132102	1.64143	PHF20	PHD finger protein 20	AY027523
218540_at	0.00273025	1.63912	THTPA	thiamine triphosphatase	NM_024328
200859_x_at	0.00226802	1.63648	FLNA	filamin A, alpha	NM_001456
213718_at	0.00329748	-1.63608	RBM4	RNA binding motif protein 4	BE222257
202509_s_at	0.000470482	1.63603	TNFAIP2	tumor necrosis factor, alpha-induced protein 2	AI862445
204675_at	0.0105595	-1.63565	SRD5A1	steroid-5-alpha-reductase, alpha polypeptide 1 (3-oxo-5 alpha-steroid delta 4-dehydrogenase alpha 1)	NM_001047
200803_s_at	0.000323431	1.63539	TMBIM6	transmembrane BAX inhibitor motif containing 6	NM_003217
209117_at	0.00862881	1.6346	WBP2	WW domain binding protein 2	U79458
221440_s_at	0.00422176	1.63441	RBBP9	retinoblastoma binding protein 9	NM_006606
207686_s_at	0.000884613	1.62873	CASP8	caspase 8, apoptosis-related cysteine peptidase	NM_001228
210706_s_at	0.0143281	1.62827	RNF24	ring finger protein 24	BC000213
216100_s_at	0.0118562	1.6278	TOR1AIP1	torsin A interacting protein 1	BG289527
221510_s_at	0.00228678	1.62477	GLS	glutaminase	AI828035
204312_x_at	0.0085276	1.62054	CREB1	cAMP responsive element binding protein 1	NM_004379
217354_s_at	0.000566023	1.61799	HPS1	Hermansky-Pudlak syndrome 1	AL022313
213549_at	0.000450395	-1.61691	PDZD8	PDZ domain containing 8	AI890972
91952_at	0.00327443	1.61656	DCAF15	DDB1 and CUL4 associated factor 15	AI363375
211968_s_at	0.00432656	1.61578	HSP90AA1	heat shock protein 90kDa alpha (cytosolic), class A member 1	NM_001017963
200785_s_at	0.00306806	1.61472	LRP1	low density lipoprotein receptor-related protein 1	NM_002332
214109_at	0.00954529	-1.61466	LRBA	LPS-responsive vesicle trafficking, beach and anchor containing	AI659561
215984_s_at	0.00994105	1.61414	ARFRP1	ADP-ribosylation factor related protein 1	AL121845
211188_at	0.00557642	1.61342	CD84	CD84 molecule	U96627
215549_x_at	0.00768812	1.61303	CTAGE4///CTAGE8///CTAGE9///LOC101060696	CTAGE family, member 4///CTAGE family, member 8///CTAGE family, member 9///cutaneous T-cell lymphoma-associated antigen 4-like	AC005587
202663_at	0.000823042	1.61286	WIPF1	WAS/WASL interacting protein family, member 1	AI005043
210850_s_at	0.00639178	1.61239	ELK1	ELK1, member of ETS oncogene family	AF000672
211605_s_at	0.0124165	1.61179	RARA	retinoic acid receptor, alpha	NM_000964
202424_at	0.00393111	1.61161	MAP2K2	mitogen-activated protein kinase kinase 2	NM_030662
39854_r_at	0.00264574	1.6104	PNPLA2	patatin-like phospholipase domain containing 2	AF055000
218034_at	0.00586081	1.61006	FIS1	fission 1 (mitochondrial outer membrane) homolog (S. cerevisiae)	NM_016068
217607_x_at	0.0133528	1.60977	EIF4G2	eukaryotic translation initiation factor 4 gamma, 2	AA733172
201513_at	0.00349886	-1.60929	TSN	translin	NM_004622
200601_at	0.0115815	1.60864	ACTN4	actinin, alpha 4	U48734
215794_x_at	0.000932426	1.60675	GLUD2	glutamate dehydrogenase 2	AC006144
213440_at	0.00522702	-1.6061	RAB1A	RAB1A, member RAS oncogene family	AL530264
220374_at	0.00791907	-1.60584	KLHL28	kelch-like family member 28	NM_017658
204062_s_at	0.00388311	-1.60374	ULK2	unc-51-like kinase 2 (C. elegans)	BG526973
216105_x_at	0.0070859	1.60357	PPP2R4	protein phosphatase 2A activator, regulatory subunit 4	X86428
217137_x_at	0.00330352	1.6019			K00627
211209_x_at	0.00399015	1.60153	SH2D1A	SH2 domain containing 1A	AF100540
212019_at	0.00629296	-1.60077	RSL1D1	ribosomal L1 domain containing 1	AK025446
40850_at	0.0032944	1.60055	FKBP8	FK506 binding protein 8, 38kDa	L37033
221229_s_at	0.00748691	-1.59906	TRMT61B	tRNA methyltransferase 61 homolog B (S. cerevisiae)	NM_017910
216756_at	0.00325946	-1.59895			AK024995
212142_at	0.00157782	1.59846	MCM4	minichromosome maintenance complex component 4	AI936566
215253_s_at	0.00146443	1.59806	RCAN1	regulator of calcineurin 1	AL049369
216294_s_at	0.0114614	1.59789	KIAA1109	KIAA1109	AL137254
209964_s_at	0.0072055	1.59738	ATXN7	ataxin 7	AF032105
212167_s_at	0.0126964	1.59709	SMARCB1	SWI/SNF related, matrix associated, actin dependent regulator of chromatin, subfamily b, member 1	AK021419
211230_s_at	0.00523437	1.59598	PIK3CD	phosphatidylinositol-4,5-bisphosphate 3-kinase, catalytic subunit delta	U57843
222093_s_at	0.0137258	1.5944	INO80B	INO80 complex subunit B	BF223045
46947_at	0.00422624	-1.59296	GNL3L	guanine nucleotide binding protein-like 3 (nucleolar)-like	T87245
210616_s_at	0.000618065	-1.59246	SEC31A	SEC31 homolog A (S. cerevisiae)	AB020712
200916_at	0.0079821	1.5924	TAGLN2	transgelin 2	NM_003564
220363_s_at	0.00742679	1.59214	ELMO2	engulfment and cell motility 2	NM_022086
211019_s_at	0.0127698	1.59155	LSS	lanosterol synthase (2,3-oxidosqualene-lanosterol cyclase)	D63807
210581_x_at	0.0126464	1.59102	PATZ1	POZ (BTB) and AT hook containing zinc finger 1	AF254088
201194_at	0.00531225	1.58999	SEPW1	selenoprotein W, 1	NM_003009
210440_s_at	0.0132417	1.58915	CDC14A	cell division cycle 14A	AF064102
201641_at	0.00868716	-1.58748	BST2	bone marrow stromal cell antigen 2	NM_004335
214738_s_at	0.0024135	1.5867	NEK9	NIMA-related kinase 9	BE792298
AFFX-HSAC07/X00351_M_at	0.00258766	1.58666	ACTB	actin, beta	NM_001101
219679_s_at	0.00101206	1.58461	WAC	WW domain containing adaptor with coiled-coil	NM_018604
205017_s_at	0.00388311	1.58415	MBNL2	muscleblind-like splicing regulator 2	AI088145
214931_s_at	0.00198921	1.58377	SRPK2	SRSF protein kinase 2	NM_001278273
217761_at	0.00272108	-1.58329	ADI1	acireductone dioxygenase 1	NM_018269
214251_s_at	0.00827529	1.58304	NUMA1	nuclear mitotic apparatus protein 1	AI337584
213951_s_at	0.0116569	-1.58286	PSMC3IP	PSMC3 interacting protein	BE964655
213261_at	0.00133603	1.58286	TRANK1	tetratricopeptide repeat and ankyrin repeat containing 1	AA035414
201768_s_at	0.000370757	1.5828	CLINT1	clathrin interactor 1	BC004467
211210_x_at	0.0120591	1.58224	SH2D1A	SH2 domain containing 1A	AF100539
201140_s_at	0.00983381	1.58119	RAB5C	RAB5C, member RAS oncogene family	AF141304
206341_at	0.0116028	1.58115	IL2RA	interleukin 2 receptor, alpha	NM_000417
209367_at	0.00150251	1.58035	STXBP2	syntaxin binding protein 2	AB002559
201917_s_at	0.00777685	-1.57944	SLC25A36	solute carrier family 25 (pyrimidine nucleotide carrier ), member 36	NM_018155
202524_s_at	0.0132102	1.57852	SPOCK2	sparc/osteonectin, cwcv and kazal-like domains proteoglycan (testican) 2	AI952009
208002_s_at	0.0111333	-1.57791	ACOT7	acyl-CoA thioesterase 7	NM_007274
213351_s_at	0.000476819	-1.57715	TMCC1	transmembrane and coiled-coil domain family 1	AB018322
219875_s_at	0.00424586	1.5768	DESI2	desumoylating isopeptidase 2	NM_016076
217765_at	0.000794569	1.57673	NRBP1	nuclear receptor binding protein 1	NM_013392
203900_at	0.0121832	1.57646	SZT2	seizure threshold 2 homolog (mouse)	NM_024547
217891_at	0.00519342	1.57644	C16orf58	chromosome 16 open reading frame 58	NM_022744
211205_x_at	0.0155701	1.5756	PIP5K1A	phosphatidylinositol-4-phosphate 5-kinase, type I, alpha	U78577
32209_at	0.00163849	1.57371	FAM89B	family with sequence similarity 89, member B	AF052151
214948_s_at	0.00111648	-1.57347	TMF1	TATA element modulatory factor 1	AL050136
218143_s_at	0.000527578	1.57338	SCAMP2	secretory carrier membrane protein 2	NM_005697
200849_s_at	0.00152063	-1.57242	AHCYL1	adenosylhomocysteinase-like 1	AI589266
204513_s_at	0.00411715	1.57217	ELMO1	engulfment and cell motility 1	NM_014800
203331_s_at	0.00485174	1.57198	INPP5D	inositol polyphosphate-5-phosphatase, 145kDa	U53470
200889_s_at	0.00129868	1.57129	SSR1	signal sequence receptor, alpha	NM_003144
212553_at	0.00335354	1.57028	RPRD2	regulation of nuclear pre-mRNA domain containing 2	AK026120
217420_s_at	0.0019927	1.56893	POLR2A	polymerase (RNA) II (DNA directed) polypeptide A, 220kDa	M21610
203101_s_at	0.0138607	1.56842	MGAT2	mannosyl (alpha-1,6-)-glycoprotein beta-1,2-N-acetylglucosaminyltransferase	AW103265
210796_x_at	0.0103351	1.56705	SIGLEC6	sialic acid binding Ig-like lectin 6	D86359
204202_at	0.00382357	-1.56614	IQCE	IQ motif containing E	NM_017604
207863_at	0.0112491	1.5656	ADPRH	ADP-ribosylarginine hydrolase	NM_001125
33767_at	0.00643376	-1.56504	NEFH	neurofilament, heavy polypeptide	X15306
217645_at	0.0139482	-1.56446	COX16///SYNJ2BP-COX16	COX16 cytochrome c oxidase assembly homolog (S. cerevisiae)///SYNJ2BP-COX16 readthrough	AW088547
208412_s_at	0.0111551	-1.56361	RARB	retinoic acid receptor, beta	NM_001290276
218382_s_at	0.00791907	1.56232	U2AF2	U2 small nuclear RNA auxiliary factor 2	NM_007279
209878_s_at	0.0024435	1.56195	RELA	v-rel reticuloendotheliosis viral oncogene homolog A (avian)	M62399
213804_at	0.0105282	-1.5609	INPP5B	inositol polyphosphate-5-phosphatase, 75kDa	AI039084
209954_x_at	0.00428394	1.56072	SS18	synovial sarcoma translocation, chromosome 18	AF343880
202039_at	0.00637126	1.56062	MYO18A///TIAF1	myosin XVIIIA///TGFB1-induced anti-apoptotic factor 1	NM_004740
201901_s_at	0.00171574	-1.55767	YY1	YY1 transcription factor	Z14077
221882_s_at	0.0097288	1.55734	TMEM8A	transmembrane protein 8A	AI636233
202523_s_at	0.0124862	1.5543	SPOCK2	sparc/osteonectin, cwcv and kazal-like domains proteoglycan (testican) 2	AI952009
201781_s_at	0.00186045	1.55345	AIP	aryl hydrocarbon receptor interacting protein	AL558532
203899_s_at	0.000829331	1.5529	CRCP	CGRP receptor component	NM_014478
207163_s_at	0.00668004	1.55164	AKT1	v-akt murine thymoma viral oncogene homolog 1	AF283830
202448_s_at	0.0136052	1.55158	ZER1	zyg-11 related, cell cycle regulator	BE675849
221766_s_at	0.00510164	-1.551	FAM46A	family with sequence similarity 46, member A	AW246673
208376_at	0.00413169	1.55066	CCR4	chemokine (C-C motif) receptor 4	NM_005508
219099_at	0.0142932	-1.5501	C12orf5	chromosome 12 open reading frame 5	NM_020375
201864_at	0.011493	1.54999	GDI1	GDP dissociation inhibitor 1	D45021
206929_s_at	0.00171265	1.54939	NFIC	nuclear factor I/C (CCAAT-binding transcription factor)	NM_005597
219409_at	0.00973719	-1.54916	SNIP1	Smad nuclear interacting protein 1	NM_024700
217655_at	0.00402446	-1.54822	LOC100127972	uncharacterized LOC100127972	BE552409
215150_at	0.011443	1.54811	YOD1	YOD1 deubiquitinase	AF090896
208963_x_at	0.00905607	-1.54751	FADS1///MIR1908	fatty acid desaturase 1///microRNA 1908	AL512760
201551_s_at	0.00163849	1.54638	LAMP1	lysosomal-associated membrane protein 1	NM_005561
205039_s_at	0.0030407	1.54608	IKZF1	IKAROS family zinc finger 1 (Ikaros)	BG540504
203227_s_at	0.011493	-1.54589	TSPAN31	tetraspanin 31	NM_005981
215499_at	0.000957763	-1.54543	MAP2K3	mitogen-activated protein kinase kinase 3	GQ225578
212256_at	0.0114077	-1.545	GALNT10	UDP-N-acetyl-alpha-D-galactosamine:polypeptide N-acetylgalactosaminyltransferase 10 (GalNAc-T10)	BE906572
208701_at	0.0139744	1.54499	APLP2	amyloid beta (A4) precursor-like protein 2	BC000373
218611_at	0.00435132	-1.54477	IER5	immediate early response 5	NM_016545
209078_s_at	0.00203032	1.54397	TXN2	thioredoxin 2	AF276920
203363_s_at	0.00666511	1.54375	ATG13	autophagy related 13	NM_014741
205921_s_at	0.00961867	1.542	SLC6A6	solute carrier family 6 (neurotransmitter transporter, taurine), member 6	NM_003043
203676_at	0.00511766	1.54158	GNS	glucosamine (N-acetyl)-6-sulfatase	NM_002076
221251_x_at	0.00658887	1.54058	INO80B///INO80B-WBP1	INO80 complex subunit B///INO80B-WBP1 readthrough	NM_031288
208452_x_at	0.00686896	1.54008	MYO9B	myosin IXB	NM_004145
204629_at	0.0148269	1.53941	PARVB	parvin, beta	NM_013327
214977_at	0.0134105	-1.53841			AK023852
218680_x_at	0.000833691	-1.53791	HYPK	huntingtin interacting protein K	NM_016400
214908_s_at	0.0052855	1.53768	TRRAP	transformation/transcription domain-associated protein	AC004893
31837_at	0.0122667	1.53764	LMF2	lipase maturation factor 2	U62317
207428_x_at	0.00637126	1.53747	CDK11A///CDK11B	cyclin-dependent kinase 11A///cyclin-dependent kinase 11B	NM_001787
217149_x_at	0.0155411	1.53731	TNK1	tyrosine kinase, non-receptor, 1	AF097738
201826_s_at	0.00350867	-1.53651	SCCPDH	saccharopine dehydrogenase (putative)	NM_016002
208459_s_at	0.0032944	1.5364	XPO7	exportin 7	NM_015024
220938_s_at	0.00862322	-1.53576	GMEB1	glucocorticoid modulatory element binding protein 1	NM_006582
206174_s_at	0.0050806	1.53566	PPP6C	protein phosphatase 6, catalytic subunit	NM_002721
218060_s_at	0.00189024	-1.53455	USB1	U6 snRNA biogenesis 1	NM_024598
210376_x_at	0.00736043	1.53288	ELK1	ELK1, member of ETS oncogene family	M25269
214526_x_at	0.0095635	1.53172	PMS2P1	postmeiotic segregation increased 2 pseudogene 1	NM_005394
205485_at	0.0128515	1.53049	RYR1	ryanodine receptor 1 (skeletal)	NM_000540
206562_s_at	0.00272108	1.53024	CSNK1A1	casein kinase 1, alpha 1	NM_001892
219988_s_at	0.0070859	1.53002	RNF220	ring finger protein 220	NM_018150
200890_s_at	0.000450662	1.52832	SSR1	signal sequence receptor, alpha	NM_003144
216210_x_at	0.00613596	-1.52704	TRIOBP	TRIO and F-actin binding protein	AA046650
217024_x_at	0.0150238	1.52661	SIRPAP1///SIRPAP1	signal-regulatory protein alpha pseudogene 1///NULL	AC004832
216111_x_at	0.00137237	1.52347	PMS2P3	postmeiotic segregation increased 2 pseudogene 3	U38979
219586_at	0.00249887	1.52337	WDR59	WD repeat domain 59	NM_030581
206057_x_at	0.00529189	1.52312	SPN	sialophorin	NM_003123
208829_at	0.00775841	1.52267	TAPBP	TAP binding protein (tapasin)	AF029750
202438_x_at	0.011821	1.52163	IDS	iduronate 2-sulfatase	BF346014
212008_at	0.00718599	1.52104	UBXN4	UBX domain protein 4	N29889
218157_x_at	0.000823042	-1.51969	CDC42SE1	CDC42 small effector 1	NM_020239
205981_s_at	0.00255024	-1.51842	ING2	inhibitor of growth family, member 2	NM_001564
207622_s_at	0.0118562	1.51823	ABCF2	ATP-binding cassette, sub-family F (GCN20), member 2	NM_005692
219956_at	0.0155701	-1.51776	GALNT6	UDP-N-acetyl-alpha-D-galactosamine:polypeptide N-acetylgalactosaminyltransferase 6 (GalNAc-T6)	NM_007210
214718_at	0.0132005	-1.51775	GATAD1	GATA zinc finger domain containing 1	AK026142
217818_s_at	0.000833691	1.51696	ARPC4	actin related protein 2/3 complex, subunit 4, 20kDa	BE891920
216542_x_at	0.0104698	1.51651	IGHA1///IGHG1///IGHM	immunoglobulin heavy constant alpha 1///immunoglobulin heavy constant gamma 1 (G1m marker)///immunoglobulin heavy constant mu	AJ275355
212152_x_at	0.00538127	1.51567	ARID1A	AT rich interactive domain 1A (SWI-like)	AI679080
220265_at	0.010608	-1.51563	GPR107	G protein-coupled receptor 107	NM_020960
207895_at	0.0155255	1.51493	NAALADL1	N-acetylated alpha-linked acidic dipeptidase-like 1	NM_005468
209042_s_at	0.013561	-1.51425	UBE2G2	ubiquitin-conjugating enzyme E2G 2	BC001738
213463_s_at	0.011443	-1.51417	FAM149B1	family with sequence similarity 149, member B1	AW300504
211090_s_at	0.00100765	1.51404	PRPF4B	PRP4 pre-mRNA processing factor 4 homolog B (yeast)	Z25435
216873_s_at	0.0121832	1.51303	ATP8B2	ATPase, aminophospholipid transporter, class I, type 8B, member 2	AL137537
218010_x_at	0.0154219	1.51279	PPDPF	pancreatic progenitor cell differentiation and proliferation factor homolog (zebrafish)	NM_024299
38707_r_at	0.00296111	1.51097	E2F4	E2F transcription factor 4, p107/p130-binding	S75174
200753_x_at	0.0108584	1.51049	MIR636///SRSF2	microRNA 636///serine/arginine-rich splicing factor 2	BE866585
221892_at	0.00653644	-1.50962	H6PD	hexose-6-phosphate dehydrogenase (glucose 1-dehydrogenase)	AK024548
203391_at	0.000957763	-1.50618	FKBP2	FK506 binding protein 2, 13kDa	NM_004470
202665_s_at	0.00367392	1.506	WIPF1	WAS/WASL interacting protein family, member 1	NM_003387
200852_x_at	0.0122667	1.50539	GNB2	guanine nucleotide binding protein (G protein), beta polypeptide 2	NM_005273
206313_at	0.00420413	1.50524	HLA-DOA	major histocompatibility complex, class II, DO alpha	NM_002119
218032_at	0.00775841	-1.50448	SNN	stannin	AF070673
219994_at	0.00961867	1.50437	APBB1IP	amyloid beta (A4) precursor protein-binding, family B, member 1 interacting protein	NM_019043
214949_at	0.00186045	-1.50392			AL050136
203456_at	0.00335354	1.50325	PRAF2	PRA1 domain family, member 2	NM_007213
204713_s_at	0.0118169	1.50321	F5	coagulation factor V (proaccelerin, labile factor)	NM_000130
201815_s_at	0.00726845	1.50301	TBC1D5	TBC1 domain family, member 5	NM_014744
200722_s_at	0.00191039	1.50294	CAPRIN1	cell cycle associated protein 1	BG258784
212048_s_at	0.00102836	-1.50279	YARS	tyrosyl-tRNA synthetase	AW245400
203053_at	0.00110041	-1.50247	BCAS2	breast carcinoma amplified sequence 2	NM_005872
220892_s_at	0.0116509	1.50199	PSAT1	phosphoserine aminotransferase 1	NM_021154
204371_s_at	0.000730775	1.50161	KHSRP	KH-type splicing regulatory protein	AI933301
203322_at	0.00530199	-1.50153	ADNP2	ADNP homeobox 2	AU145934
215019_x_at	0.0052855	1.50039	ZNF528	zinc finger protein 528	AW474158
221517_s_at	0.0110643	-1.50003	MED17	mediator complex subunit 17	AF105421
