# Supplementary material for: Gene Expression Analysis before and after Treatment with Adalimumab in Patients with Ankylosing Spondylitis Identifies Molecular Pathways Associated with Response to Therapy
Source: Genes (Basel). 2017 Apr 24;8(4):127. doi: 10.3390/genes8040127 (PMC5406874; doi:10.3390/genes8040127)
Supplement: Supplementary file 1 [file genes-08-00127-s001.zip › Table S3.xls]

## Sheet: Foglio1
Table S3. Enriched biological processes and pathways related to the eight pre-treatment modules
MODULE	GO Biological process	p-value		PANTHER Pathways	p-value
M0	vesicle targeting, to, from or within Golgi	0.0115		none
	single-organism membrane budding	0.015
	vesicle coating	0.0169
	protein transport	0.0297
M1	SRP-dependent cotranslational protein targeting to membrane	3.21e-07		none
	translation	0.000295
	somatostatin signaling pathway	0.0405
M2	mRNA export from nucleus	1.21e-05
	regulation of mRNA splicing, via spliceosome	2.53e-05		none
	spliceosomal complex assembly	0.0036
	termination of RNA polymerase II transcription	0.00597
	mRNA 3'-end processing	0.0149
	positive regulation of RNA splicing	0.0189
M3	innate immune response	1.43e-18		T cell activation (P00053)	3.1e-14
	Fc-epsilon receptor signaling pathway	7.59e-13		Apoptosis signaling pathway (P00006)	4.87e-14
	neurotrophin TRK receptor signaling pathway	7e-12		FGF signaling pathway (P00021)	9.17e-14
	platelet activation	1.21e-11		EGF receptor signaling pathway (P00018)	1.32e-13
	epidermal growth factor receptor signaling pathway	3.51e-11		Ras Pathway (P04393)	5.65e-13
	fibroblast growth factor receptor signaling pathway	1.17e-08		CCKR signaling map (P06959)	6.26e-13
	T cell costimulation	1.23e-08		Integrin signalling pathway (P00034)	1.85e-11
	T cell receptor signaling pathway	3.87e-08		Angiogenesis (P00005)	3.14e-08
	MAPK cascade	2.85e-06		Gonadotropin releasing hormone receptor pathway (P06664)	1.39e-07
	vascular endothelial growth factor receptor signaling pathway	5.47e-06		Inflammation mediated by chemokine and cytokine signaling pathway (P00031)	1.63e-07
	peptidyl-serine phosphorylation	5.72e-06		Interleukin signaling pathway (P00036)	1.82e-07
	toll-like receptor 10 signaling pathway	1.51e-05		B cell activation (P00010)	2.65e-07
	toll-like receptor 5 signaling pathway	1.51e-05		Toll receptor signaling pathway (P00054)	1.18e-06
	toll-like receptor 4 signaling pathway	1.59e-05		PDGF signaling pathway (P00047)	2.41e-06
	positive regulation of peptidyl-tyrosine phosphorylation	2.97e-05		Parkinson disease (P00049)	3.98e-06
	toll-like receptor TLR6:TLR2 signaling pathway	2.99e-05		Huntington disease (P00029)	6.24e-05
	toll-like receptor TLR1:TLR2 signaling pathway	2.99e-05		VEGF signaling pathway (P00056)	8.64e-05
	toll-like receptor 2 signaling pathway	3.33e-05		Endothelin signaling pathway (P00019)	0.000646
	positive regulation of protein insertion into mitochondrial membrane involved in apoptotic pathway	4.45e-05		p53 pathway feedback loops 2 (P04398)	0.000839
	TRIF-dependent toll-like receptor signaling pathway	5.05e-05		Oxidative stress response (P00046)	0.00124
	MyD88-dependent toll-like receptor signaling pathway	5.58e-05		Interferon-gamma signaling pathway (P00035)	0.0017
	intrinsic apoptotic signaling pathway	6.31e-05		Insulin/IGF pathway-protein kinase B signaling cascade (P00033)	0.00539
	viral process	7.57e-05		p38 MAPK pathway (P05918)	0.0074
	toll-like receptor 3 signaling pathway	8.23e-05		p53 pathway (P00059)	0.00795
	negative regulation of intracellular signal transduction	0.000366		JAK/STAT signaling pathway (P00038)	0.0107
	stress-activated protein kinase signaling cascade	0.000387		PI3 kinase pathway (P00048)	0.0154
	regulation of mitotic cell cycle	0.000502		Axon guidance mediated by semaphorins (P00007)	0.0248
	aging	0.00069		p53 pathway by glucose deprivation (P04397)	0.0328
	response to interleukin-2	0.000824
	activation of protein kinase activity	0.00109
	JAK-STAT cascade involved in growth hormone signaling pathway	0.00118
	response to organic cyclic compound	0.00149
	axon guidance	0.00175
	positive regulation of reactive oxygen species metabolic process	0.00177
	cytoskeleton organization	0.00188
	phosphatidylinositol-mediated signaling	0.00235
	negative regulation of cysteine-type endopeptidase activity involved in apoptotic process	0.00243
	positive regulation of interleukin-2 biosynthetic process	0.00291
	negative regulation of lymphocyte proliferation	0.00355
	T cell homeostasis	0.00368
	positive regulation of cell differentiation	0.00398
	response to mechanical stimulus	0.00446
	regulation of leukocyte mediated immunity	0.00464
	regulation of erythrocyte differentiation	0.00595
	immune effector process	0.00736
	cellular response to biotic stimulus	0.00862
	protein complex subunit organization	0.0115
	stimulatory C-type lectin receptor signaling pathway	0.0126
	cell proliferation	0.0134
	peptidyl-tyrosine autophosphorylation	0.0137
	negative regulation of immune response	0.0151
	T cell differentiation	0.0151
	cell cycle process	0.0161
	regulation of lymphocyte differentiation	0.0169
	regulation of extrinsic apoptotic signaling pathway in absence of ligand	0.0198
	proteolysis in other organism	0.0207
	regulation of DNA metabolic process	0.0212
	positive regulation of cellular component movement	0.0242
	regulation of calcium ion transport into cytosol	0.0245
	regulation of dephosphorylation	0.0249
	leukocyte migration	0.0323
	positive regulation of T cell proliferation	0.035
	cellular process involved in reproduction in multicellular organism	0.0356
	positive regulation of MAP kinase activity	0.0385
	small GTPase mediated signal transduction	0.04
	protein localization	0.0443
	regulation of execution phase of apoptosis	0.0446
	negative regulation of protein phosphorylation	0.0481
M4	vesicle fusion	5.62e-10		Muscarinic acetylcholine receptor 2 and 4 signaling pathway (P00043)	6.45e-12
	vesicle docking	0.00011		Nicotinic acetylcholine receptor signaling pathway (P00044)	2.25e-10
	protein transport	0.00151		Beta3 adrenergic receptor signaling pathway (P04379)	9.36e-09
	leukocyte degranulation	0.00395		5HT3 type receptor mediated signaling pathway (P04375)	1.73e-08
	myeloid leukocyte mediated immunity	0.00961		5HT4 type receptor mediated signaling pathway (P04376)	2.96e-08
	synaptic vesicle exocytosis	0.00961		Opioid proopiomelanocortin pathway (P05917)	4.73e-08
				Opioid proenkephalin pathway (P05915)	5.87e-08
				Opioid prodynorphin pathway (P05916)	7.21e-08
				Cortocotropin releasing factor receptor signaling pathway (P04380)	2.39e-07
				5HT1 type receptor mediated signaling pathway (P04373)	3.18e-07
				Beta2 adrenergic receptor signaling pathway (P04378)	3.64e-07
				Beta1 adrenergic receptor signaling pathway (P04377)	3.64e-07
				Oxytocin receptor mediated signaling pathway (P04391)	9.35e-07
				Thyrotropin-releasing hormone receptor signaling pathway (P04394)	1.15e-06
				5HT2 type receptor mediated signaling pathway (P04374)	1.68e-06
				Dopamine receptor mediated signaling pathway (P05912)	2.79e-06
				Alpha adrenergic receptor signaling pathway (P00002)	6.16e-05
				Adrenaline and noradrenaline biosynthesis (P00001)	6.16e-05
				Metabotropic glutamate receptor group II pathway (P00040)	0.000132
				Muscarinic acetylcholine receptor 1 and 3 signaling pathway (P00042)	0.000284
				Ionotropic glutamate receptor pathway (P00037)	0.000403
				Metabotropic glutamate receptor group III pathway (P00039)	0.000695
				Synaptic_vesicle_trafficking (P05734)	0.011
M5	negative regulation of production of miRNAs involved in gene silencing by miRNA	0.0188		none
	regulation of transcription from RNA polymerase II promoter	0.019
	response to endogenous stimulus	0.0305
M6	none			CCKR signaling map (P06959)	0.00322
				Oxidative stress response (P00046)	0.00569
				p38 MAPK pathway (P05918)	0.0142
				p53 pathway feedback loops 2 (P04398)	0.0227
				VEGF signaling pathway (P00056)	0.0319
M7	positive regulation of gene expression	0.0187		Wnt signaling pathway (P00057)	0.000375
	ATP-dependent chromatin remodeling	0.0247		Toll receptor signaling pathway (P00054)	0.000432
	regulation of transcription, DNA-templated	0.0451		Apoptosis signaling pathway (P00006)	0.00195
				Huntington disease (P00029)	0.00301
				P53 pathway feedback loops 1 (P04392)	0.00451
				Inflammation mediated by chemokine and cytokine signaling pathway (P00031)	0.00788
				p53 pathway by glucose deprivation (P04397)	0.0141
				p53 pathway feedback loops 2 (P04398)	0.0306
				Nicotinic acetylcholine receptor signaling pathway (P00044)	0.0481
				p53 pathway (P00059)	0.0487
				Cytoskeletal regulation by Rho GTPase (P00016)	0.0493
