# Supplementary material for: Gene Expression Analysis before and after Treatment with Adalimumab in Patients with Ankylosing Spondylitis Identifies Molecular Pathways Associated with Response to Therapy
Source: Genes (Basel). 2017 Apr 24;8(4):127. doi: 10.3390/genes8040127 (PMC5406874; doi:10.3390/genes8040127)
Supplement: Supplementary file 1 [file genes-08-00127-s001.zip › Table S4.xls]

## Sheet: Foglio1
Table S4. Genes modulated in AS patients after treatment versus healthy controls
Probe Set ID	p value	FC	Gene Symbol	Gene Title	Representative Public ID
201367_s_at	0.00201142	14.503	ZFP36L2	ZFP36 ring finger protein-like 2	AI356398
216901_s_at	0.000156804	12.2033	IKZF1	IKAROS family zinc finger 1 (Ikaros)	S80876
211272_s_at	0.00943224	5.45615	DGKA	diacylglycerol kinase, alpha 80kDa	AF064771
200796_s_at	0.000682883	5.45032	MCL1	myeloid cell leukemia sequence 1 (BCL2-related)	BF594446
214326_x_at	0.00864469	4.95055	JUND	jun D proto-oncogene	AI339541
213472_at	0.000351486	4.83542	HNRNPH1	heterogeneous nuclear ribonucleoprotein H1 (H)	AI022387
212105_s_at	0.000280736	4.784	DHX9	DEAH (Asp-Glu-Ala-His) box helicase 9	BF313832
215220_s_at	0.0114222	4.56122	TPR	translocated promoter region, nuclear basket protein	AK023111
212574_x_at	0.00427094	4.36551	TMEM259	transmembrane protein 259	AC004528
211973_at	0.00316736	4.36537			AW341200
213986_s_at	0.000610912	4.20834	TMEM259	transmembrane protein 259	AI805266
208751_at	0.00247608	4.20773	NAPA	N-ethylmaleimide-sensitive factor attachment protein, alpha	BC001165
201040_at	0.001077	4.12668	GNAI2	guanine nucleotide binding protein (G protein), alpha inhibiting activity polypeptide 2	NM_002070
211299_s_at	0.000256145	3.85617	FLOT2	flotillin 2	BC003683
200041_s_at	0.00198221	3.82198	ATP6V1G2-DDX39B///DDX39B///SNORD84	ATP6V1G2-DDX39B readthrough (NMD candidate)///DEAD (Asp-Glu-Ala-Asp) box polypeptide 39B	NM_004640
AFFX-HUMISGF3A/M97935_5_at	0.00482727	3.80072	STAT1	signal transducer and activator of transcription 1, 91kDa	AFFX-HUMISGF3A/M97935_5
208602_x_at	0.000474945	3.77859	CD6	CD6 molecule	NM_006725
210935_s_at	0.000280682	3.7749	WDR1	WD repeat domain 1	AF274954
214551_s_at	0.00554833	3.73792	CD7	CD7 molecule	NM_006137
211022_s_at	0.002456	3.71903	ATRX	alpha thalassemia/mental retardation syndrome X-linked	BC002521
208721_s_at	0.000288234	3.6633	ANAPC5	anaphase promoting complex subunit 5	BF967271
200634_at	0.00350435	3.5661	PFN1	profilin 1	NM_005022
200917_s_at	0.00207074	3.55889	SRPR	signal recognition particle receptor (docking protein)	NM_003139
213606_s_at	0.00281043	3.47139	ARHGDIA	Rho GDP dissociation inhibitor (GDI) alpha	AI571798
217602_at	0.0129654	3.4275	LOC101060363///PPIA	peptidyl-prolyl cis-trans isomerase A-like///peptidylprolyl isomerase A (cyclophilin A)	AI191118
201668_x_at	0.00283192	3.42139	MARCKS	myristoylated alanine-rich protein kinase C substrate	AW163148
217202_s_at	0.0103302	3.40261	GLUL	glutamate-ammonia ligase	U08626
216915_s_at	0.0113001	3.38233	PTPN12	protein tyrosine phosphatase, non-receptor type 12	S69182
219456_s_at	0.00048962	3.37019	RIN3	Ras and Rab interactor 3	NM_024832
212193_s_at	0.00134425	3.3321	LARP1	La ribonucleoprotein domain family, member 1	BE881529
200613_at	0.000976431	3.31785	AP2M1	adaptor-related protein complex 2, mu 1 subunit	NM_004068
211136_s_at	0.00143037	3.3177	CLPTM1	cleft lip and palate associated transmembrane protein 1	BC004865
204480_s_at	0.00940234	3.29941	C9orf16	chromosome 9 open reading frame 16	NM_024112
203809_s_at	0.000288234	3.29017	AKT2	v-akt murine thymoma viral oncogene homolog 2	NM_001626
211893_x_at	0.0011457	3.28325	CD6	CD6 molecule	U66145
203729_at	0.00646789	3.25404	EMP3	epithelial membrane protein 3	NM_001425
221220_s_at	0.00121944	3.23877	SCYL2	SCY1-like 2 (S. cerevisiae)	NM_017988
213548_s_at	0.005755	3.22574	CDV3	CDV3 homolog (mouse)	BG257762
209722_s_at	0.00197634	3.20957	SERPINB9	serpin peptidase inhibitor, clade B (ovalbumin), member 9	BC002538
220797_at	0.00278569	3.20121	METTL16	methyltransferase like 16	NM_024086
218813_s_at	0.00200199	3.15453	SH3GLB2	SH3-domain GRB2-like endophilin B2	NM_020145
213299_at	0.000280682	3.15113	ZBTB7A	zinc finger and BTB domain containing 7A	AW027070
222378_at	0.00310331	3.12759			AW973791
210932_s_at	0.00144352	3.10982	RNF6	ring finger protein (C3H2C3 type) 6	AF293342
214190_x_at	0.00042287	3.10343	GGA2	golgi-associated, gamma adaptin ear containing, ARF binding protein 2	AI799984
201461_s_at	0.00310331	3.08616	MAPKAPK2	mitogen-activated protein kinase-activated protein kinase 2	NM_004759
211027_s_at	0.005755	3.07605	IKBKB	inhibitor of kappa light polypeptide gene enhancer in B-cells, kinase beta	BC006231
76897_s_at	0.0150869	3.07541	FKBP15	FK506 binding protein 15, 133kDa	AA628140
216361_s_at	0.0157963	3.0721	KAT6A	K(lysine) acetyltransferase 6A	AJ251844
215891_s_at	0.00769478	3.0563	GM2A	GM2 ganglioside activator	X61094
208748_s_at	0.0127665	3.04287	FLOT1	flotillin 1	AA507012
214007_s_at	0.00546553	3.03967	TWF1	twinfilin actin-binding protein 1	AW665024
200695_at	0.00339323	3.02489	PPP2R1A	protein phosphatase 2, regulatory subunit A, alpha	NM_014225
205285_s_at	0.00241834	2.98378	FYB	FYN binding protein	AI633888
212595_s_at	0.0106415	2.98125	DAZAP2	DAZ associated protein 2	AL534321
208536_s_at	0.0149282	2.96815	BCL2L11	BCL2-like 11 (apoptosis facilitator)	NM_006538
201264_at	0.00462956	2.96192	COPE	coatomer protein complex, subunit epsilon	NM_007263
221638_s_at	0.00198221	2.95858	STX16	syntaxin 16	AF008937
211016_x_at	0.000356179	2.95821	HSPA4	heat shock 70kDa protein 4	BC002526
221628_s_at	0.00104074	2.94094	GLYR1	glyoxylate reductase 1 homolog (Arabidopsis)	AF326966
212575_at	0.00267203	2.93248	TMEM259	transmembrane protein 259	BF966155
216627_s_at	0.0124051	2.90897	B4GALT1	UDP-Gal:betaGlcNAc beta 1,4- galactosyltransferase, polypeptide 1	U10473
205461_at	0.0011457	2.89404	RAB35	RAB35, member RAS oncogene family	NM_006861
220220_at	0.00992016	2.86197	LRRC37A4P	leucine rich repeat containing 37, member A4, pseudogene	NM_018001
33646_g_at	0.0095578	2.85196	GM2A	GM2 ganglioside activator	X61094
214971_s_at	0.00366358	2.83241	ST6GAL1	ST6 beta-galactosamide alpha-2,6-sialyltranferase 1	AV695711
215512_at	0.0125208	2.8297	2006-03-01	membrane-associated ring finger (C3HC4) 6, E3 ubiquitin protein ligase	AK000970
221618_s_at	0.00104074	2.82214	TAF9B	TAF9B RNA polymerase II, TATA box binding protein (TBP)-associated factor, 31kDa	AF077053
200922_at	0.000490941	2.80976	KDELR1	KDEL (Lys-Asp-Glu-Leu) endoplasmic reticulum protein retention receptor 1	NM_006801
209936_at	0.00402528	2.80084	RBM5	RNA binding motif protein 5	AF107493
209754_s_at	0.00200674	2.8001	TMPO	thymopoietin	AF113682
214196_s_at	0.000571147	2.79995	TPP1	tripeptidyl peptidase I	AA602532
213490_s_at	0.00190895	2.79197	MAP2K2	mitogen-activated protein kinase kinase 2	AI762811
AFFX-HSAC07/X00351_5_at	0.00339323	2.78856	ACTB	actin, beta	AFFX-HSAC07/X00351_5
217234_s_at	0.0104279	2.78443	EZR	ezrin	AF199015
200948_at	0.00213958	2.77783	MLF2	myeloid leukemia factor 2	NM_005439
203085_s_at	0.00940234	2.77612	TGFB1	transforming growth factor, beta 1	BC000125
200808_s_at	0.0113384	2.77487	ZYX	zyxin	NM_003461
210649_s_at	0.00573735	2.77332	ARID1A	AT rich interactive domain 1A (SWI-like)	AF231056
207334_s_at	0.000707638	2.77093	TGFBR2	transforming growth factor, beta receptor II (70/80kDa)	NM_003242
217211_at	0.00392752	2.76326	ACTBP9///ACTBP9	NULL///actin, beta pseudogene 9	D50604
201360_at	0.00252255	2.76312	CST3	cystatin C	NM_000099
200646_s_at	0.0125923	2.76239	NUCB1	nucleobindin 1	NM_006184
200604_s_at	0.00143037	2.73682	PRKAR1A	protein kinase, cAMP-dependent, regulatory, type I, alpha	M18468
206491_s_at	0.00241834	2.72573	NAPA	N-ethylmaleimide-sensitive factor attachment protein, alpha	NM_003827
203890_s_at	0.00269016	2.72382	DAPK3///MIR637	death-associated protein kinase 3///microRNA 637	BF686824
216855_s_at	0.00142239	2.72358	HNRNPU	heterogeneous nuclear ribonucleoprotein U (scaffold attachment factor A)	D13413
214975_s_at	0.00705581	2.72195	MTMR1	myotubularin related protein 1	AK001816
204560_at	0.0011457	2.7081	FKBP5	FK506 binding protein 5	NM_004117
201211_s_at	0.00448657	2.70321	DDX3X	DEAD (Asp-Glu-Ala-Asp) box polypeptide 3, X-linked	NM_001356
209535_s_at	0.0018473	-2.69101			AF127481
219864_s_at	0.0103532	2.68114	RCAN3	RCAN family member 3	NM_013441
207993_s_at	0.00546734	2.66324	CHP1	calcineurin-like EF-hand protein 1	NM_007236
211300_s_at	0.0138429	2.63785	TP53	tumor protein p53	K03199
211861_x_at	0.0127315	2.63457	CD28	CD28 molecule	AF222343
218260_at	0.00488367	2.62525	DDA1	DET1 and DDB1 associated 1	NM_024050
210455_at	0.00180528	2.62384	R3HCC1L	R3H domain and coiled-coil containing 1-like	AF050198
219872_at	0.00961763	2.62327	FAM198B	family with sequence similarity 198, member B	NM_016613
211081_s_at	0.00710024	2.61221	MAP4K5	mitogen-activated protein kinase kinase kinase kinase 5	Z25426
219878_s_at	0.0011457	2.60009	KLF13	Kruppel-like factor 13	NM_015995
211255_x_at	0.00122972	2.59682	DEDD	death effector domain containing	AF064605
209675_s_at	0.00958497	2.57664	HNRNPUL1	heterogeneous nuclear ribonucleoprotein U-like 1	BC004242
205748_s_at	0.00416032	2.5684	RNF126	ring finger protein 126	NM_017876
211622_s_at	0.0037052	2.56543	ARF3	ADP-ribosylation factor 3	M33384
201251_at	0.00639049	2.56061	PKM	pyruvate kinase, muscle	NM_002654
213688_at	0.0114995	2.54499	CALM1///CALM2///CALM3	calmodulin 1 (phosphorylase kinase, delta)///calmodulin 2 (phosphorylase kinase, delta)///calmodulin 3 (phosphorylase kinase, delta)	N25325
215099_s_at	0.00858209	2.53636	RXRB	retinoid X receptor, beta	BF337038
217281_x_at	0.012953	2.5292	IGH///IGHA1///IGHA2///IGHG1///IGHG2///IGHG3///IGHM///IGHV4-31	immunoglobulin heavy locus///immunoglobulin heavy constant alpha 1///immunoglobulin heavy constant alpha 2 (A2m marker)///immunoglobulin heavy constant gamma 1 (G1m marker)///immunoglobulin heavy constant gamma 2 (G2m marker)///immunoglobulin heavy constant gamma 3 (G3m marker)///immunoglobulin heavy constant mu///immunoglobulin heavy variable 4-31	AJ239383
201048_x_at	0.000341557	2.52279	RAB6A	RAB6A, member RAS oncogene family	NM_002869
207419_s_at	0.00190895	2.51331	RAC2	ras-related C3 botulinum toxin substrate 2 (rho family, small GTP binding protein Rac2)	NM_002872
211900_x_at	0.00143037	2.50321	CD6	CD6 molecule	U66146
203547_at	0.0088564	2.50293	CD4	CD4 molecule	U47924
221757_at	0.011928	2.50151	PIK3IP1	phosphoinositide-3-kinase interacting protein 1	BE042976
200727_s_at	0.00122583	2.50027	ACTR2	ARP2 actin-related protein 2 homolog (yeast)	AA699583
33148_at	0.0158327	2.49364	ZFR	zinc finger RNA binding protein	AI459274
210317_s_at	0.00169461	2.47912	YWHAE	tyrosine 3-monooxygenase/tryptophan 5-monooxygenase activation protein, epsilon polypeptide	U28936
212291_at	0.00169461	2.47659	HIPK1	homeodomain interacting protein kinase 1	AI393355
203388_at	0.0129766	2.47107	ARRB2	arrestin, beta 2	NM_004313
221602_s_at	0.0111728	2.45753	FAIM3	Fas apoptotic inhibitory molecule 3	AI084226
212107_s_at	0.0059807	2.45171	DHX9	DEAH (Asp-Glu-Ala-His) box helicase 9	BE561014
65133_i_at	0.00973802	2.45121	INO80B///INO80B-WBP1	INO80 complex subunit B///INO80B-WBP1 readthrough	AI862454
217544_at	0.002456	-2.44667	OTTHUMG00000041115///RP11-488L18.4	NULL///NULL	AA768909
211192_s_at	0.00200674	2.42495	CD84	CD84 molecule	AF054818
217294_s_at	0.00224711	2.42098	ENO1	enolase 1, (alpha)	U88968
218600_at	0.000664779	2.41836	LIMD2	LIM domain containing 2	NM_030576
211574_s_at	0.000317348	2.41694	CD46	CD46 molecule, complement regulatory protein	D84105
211825_s_at	0.00402528	2.40096	FLI1	Friend leukemia virus integration 1	AF327066
200964_at	0.00968583	2.40021	UBA1	ubiquitin-like modifier activating enzyme 1	NM_003334
205468_s_at	0.00547591	2.39634	IRF5	interferon regulatory factor 5	AI028035
217489_s_at	0.0040629	2.39343	IL6R	interleukin 6 receptor	S72848
200787_s_at	0.0057781	2.38648	PEA15	phosphoprotein enriched in astrocytes 15	BC002426
205018_s_at	0.00904544	2.38166	MBNL2	muscleblind-like splicing regulator 2	NM_005757
215706_x_at	0.0146904	2.37874	ZYX	zyxin	BC002323
203258_at	0.000976431	2.37325	DRAP1	DR1-associated protein 1 (negative cofactor 2 alpha)	NM_006442
201167_x_at	0.00662219	2.37187	ARHGDIA	Rho GDP dissociation inhibitor (GDI) alpha	NM_004309
202024_at	0.00811639	2.36966	ASNA1	arsA arsenite transporter, ATP-binding, homolog 1 (bacterial)	NM_004317
202773_s_at	0.000684598	2.36336	SFSWAP	splicing factor, suppressor of white-apricot homolog (Drosophila)	NM_004592
215921_at	0.00444917	2.35854	NPIPB3	nuclear pore complex interacting protein family, member B3	AC002544
201039_s_at	0.0031421	2.35742	RAD23A	RAD23 homolog A (S. cerevisiae)	NM_005053
201378_s_at	0.00858813	2.3467	UBAP2L	ubiquitin associated protein 2-like	NM_014847
203523_at	0.005755	2.34666	LSP1	lymphocyte-specific protein 1	NM_002339
217448_s_at	0.00112295	2.33611	TOX4	TOX high mobility group box family member 4	AL117508
201156_s_at	0.00309843	2.32999	RAB5C	RAB5C, member RAS oncogene family	AF141304
202879_s_at	0.000156804	2.32829	CYTH1	cytohesin 1	NM_004762
216971_s_at	0.00904544	2.32022	PLEC	plectin	Z54367
205179_s_at	0.00366102	2.31881	ADAM8	ADAM metallopeptidase domain 8	AI814527
208750_s_at	0.00551283	2.31617	ARF1///MIR3620	ADP-ribosylation factor 1///microRNA 3620	AF052179
202601_s_at	0.0103302	2.30733	HTATSF1	HIV-1 Tat specific factor 1	AI373539
207793_s_at	0.00664897	2.30634	EPB41	erythrocyte membrane protein band 4.1 (elliptocytosis 1, RH-linked)	NM_004437
203330_s_at	0.000588515	2.29676	STX5	syntaxin 5	NM_003164
211190_x_at	0.000680866	2.28199	CD84	CD84 molecule	AF054817
203294_s_at	0.00309575	2.28009	LMAN1	lectin, mannose-binding, 1	U09716
204210_s_at	0.00396405	2.2758	PCYT1A	phosphate cytidylyltransferase 1, choline, alpha	AI638771
208698_s_at	0.000288234	2.26171	NONO	non-POU domain containing, octamer-binding	BC002364
209865_at	0.0100722	-2.25698	SLC35A3	solute carrier family 35 (UDP-N-acetylglucosamine (UDP-GlcNAc) transporter), member A3	BC005136
208364_at	0.00858987	2.24794	INPP4A	inositol polyphosphate-4-phosphatase, type I, 107kDa	NM_001566
201028_s_at	0.012666	2.24654	CD99	CD99 molecule	U82164
204789_at	0.010197	2.23827	FMNL1	formin-like 1	NM_005892
218084_x_at	0.0118857	2.23284	FXYD5	FXYD domain containing ion transport regulator 5	NM_014164
211856_x_at	0.00961073	2.22892	CD28	CD28 molecule	AF222341
200001_at	0.0113411	2.22846	CAPNS1	calpain, small subunit 1	NM_001749
217729_s_at	0.00392752	2.22022	AES	amino-terminal enhancer of split	NM_001130
210892_s_at	0.00488367	2.21681	GTF2I	general transcription factor IIi	BC004472
211097_s_at	0.005755	2.20642	PBX2	pre-B-cell leukemia homeobox 2	BC003111
217097_s_at	0.00253873	2.20407	PHTF2	putative homeodomain transcription factor 2	AC004990
215399_s_at	0.00577168	2.2023	OS9	osteosarcoma amplified 9, endoplasmic reticulum lectin	AI683900
211823_s_at	0.00475603	2.20041	PXN	paxillin	D86862
50314_i_at	0.00381546	2.19848	C20orf27	chromosome 20 open reading frame 27	AI761506
215273_s_at	0.00858813	2.19823	TADA3	transcriptional adaptor 3	AK024982
205731_s_at	0.00662219	2.1979	NCOA2	nuclear receptor coactivator 2	NM_006540
215236_s_at	0.00177074	2.1934	PICALM	phosphatidylinositol binding clathrin assembly protein	AV721177
216557_x_at	0.0146904	2.19303	IGHA1///IGHD///IGHG1///IGHG3///IGHM///IGHV4-31	immunoglobulin heavy constant alpha 1///immunoglobulin heavy constant delta///immunoglobulin heavy constant gamma 1 (G1m marker)///immunoglobulin heavy constant gamma 3 (G3m marker)///immunoglobulin heavy constant mu///immunoglobulin heavy variable 4-31	U92706
215037_s_at	0.00547591	2.19089	BCL2L1	BCL2-like 1	U72398
202444_s_at	0.000256145	2.18852	ERLIN1	ER lipid raft associated 1	NM_006459
210734_x_at	0.000161298	2.18611	MAX	MYC associated factor X	BC004516
211672_s_at	0.00133764	2.18528	ARPC4	actin related protein 2/3 complex, subunit 4, 20kDa	AF019888
210023_s_at	0.00103431	2.17134	PCGF1	polycomb group ring finger 1	BC004952
211391_s_at	0.000490941	2.17083	PATZ1	POZ (BTB) and AT hook containing zinc finger 1	AF254087
201720_s_at	0.00175321	2.16984	LAPTM5	lysosomal protein transmembrane 5	AI589086
207521_s_at	0.0149984	2.16601	ATP2A3	ATPase, Ca++ transporting, ubiquitous	AF068220
207549_x_at	0.000151888	2.16193	CD46	CD46 molecule, complement regulatory protein	NM_002389
211017_s_at	0.00111016	2.16026	NF2	neurofibromin 2 (merlin)	AF123570
201835_s_at	0.00177333	2.15788	PRKAB1	protein kinase, AMP-activated, beta 1 non-catalytic subunit	BC001007
208540_x_at	0.0103532	2.15269	S100A11P1///S100A11P1	S100 calcium binding protein A11 pseudogene 1///NULL	NM_021039
216766_at	0.00485309	-2.15162			AK025152
215159_s_at	0.00851153	2.14748	NADK	NAD kinase	AI239732
211453_s_at	0.000269024	2.1467	AKT2	v-akt murine thymoma viral oncogene homolog 2	M77198
208932_at	0.0103221	2.14005	PPP4C	protein phosphatase 4, catalytic subunit	BC001416
211077_s_at	0.00727255	2.13545	TLK1	tousled-like kinase 1	Z25421
214040_s_at	0.00546553	2.13536	GSN	gelsolin	BE675337
215923_s_at	0.0153735	2.13488	PSD4	pleckstrin and Sec7 domain containing 4	AK023421
211521_s_at	0.00762512	2.13229	CYTH4	cytohesin 4	AF125349
210286_s_at	0.001077	2.13185	SLC4A7	solute carrier family 4, sodium bicarbonate cotransporter, member 7	AF053755
AFFX-BioC-3_at	0.000474945	-2.13161			AFFX-BioC-3
220800_s_at	0.0088412	2.12736	TMOD3	tropomodulin 3 (ubiquitous)	NM_014547
215820_x_at	0.00572078	2.12555	SNX13	sorting nexin 13	AK001861
208608_s_at	0.0107359	2.12101	SNTB1	syntrophin, beta 1 (dystrophin-associated protein A1, 59kDa, basic component 1)	NM_021021
207425_s_at	0.00546734	2.11302	2009-09-01	septin 9	NM_006640
208917_x_at	0.00907722	2.11285	NADK	NAD kinase	BE674658
214487_s_at	0.0082292	2.10601	RAP2A///RAP2B	RAP2A, member of RAS oncogene family///RAP2B, member of RAS oncogene family	NM_002886
218811_at	0.00369987	2.1052	ORAI2	ORAI calcium release-activated calcium modulator 2	BF939788
209880_s_at	0.00175661	2.10415	SELPLG	selectin P ligand	U02297
220458_at	0.00192834	-2.09711			NM_018038
216926_s_at	0.00175661	2.09209	MAU2	MAU2 chromatid cohesion factor homolog (C. elegans)	AC003030
215357_s_at	0.00213958	2.09146	POLDIP3	polymerase (DNA-directed), delta interacting protein 3	Z93241
200990_at	0.00507769	2.08981	TRIM28	tripartite motif containing 28	NM_005762
209753_s_at	0.00698952	2.0861	TMPO	thymopoietin	AF113682
210470_x_at	0.000256145	2.07908	NONO	non-POU domain containing, octamer-binding	BC003129
211631_x_at	0.00198221	2.07894	B4GALT1	UDP-Gal:betaGlcNAc beta 1,4- galactosyltransferase, polypeptide 1	M22921
215886_x_at	0.0107506	2.07857	USP12	ubiquitin specific peptidase 12	AF022790
214881_s_at	0.00577168	2.07839	UBTF	upstream binding transcription factor, RNA polymerase I	X56687
208151_x_at	0.0130236	2.07648	DDX17	DEAD (Asp-Glu-Ala-Asp) box helicase 17	NM_030881
210655_s_at	0.00485309	2.07618	FOXO3///FOXO3B	forkhead box O3///forkhead box O3B pseudogene	AF041336
207728_at	0.0144859	-2.07589	ATF7IP	activating transcription factor 7 interacting protein	NM_018005
205321_at	0.00991389	2.07422	EIF2S3	eukaryotic translation initiation factor 2, subunit 3 gamma, 52kDa	NM_001415
41047_at	0.005755	2.07366	C9orf16	chromosome 9 open reading frame 16	AI885170
214786_at	0.0151031	2.07171	MAP3K1	mitogen-activated protein kinase kinase kinase 1, E3 ubiquitin protein ligase	AA361361
AFFX-r2-Ec-bioC-3_at	0.000288234	-2.07017			AFFX-r2-Ec-bioC-3
214336_s_at	0.00671504	2.06738	COPA	coatomer protein complex, subunit alpha	AI621079
202434_s_at	0.00992016	2.06124	CYP1B1	cytochrome P450, family 1, subfamily B, polypeptide 1	N21019
211413_s_at	0.0103532	2.0524	PADI4	peptidyl arginine deiminase, type IV	AF229067
213042_s_at	0.0159662	2.05002	ATP2A3	ATPase, Ca++ transporting, ubiquitous	AA877910
214484_s_at	0.0150869	2.04644	SIGMAR1	sigma non-opioid intracellular receptor 1	AF226604
211108_s_at	0.0151328	2.04603	JAK3	Janus kinase 3	U31601
215050_x_at	0.0119966	2.04386	MAPKAPK2	mitogen-activated protein kinase-activated protein kinase 2	BG325734
201082_s_at	0.0151333	2.04183	DCTN1	dynactin 1	NM_004082
204864_s_at	0.00293163	2.03893	IL6ST	interleukin 6 signal transducer (gp130, oncostatin M receptor)	BE856546
205920_at	0.0127476	2.03717	SLC6A6	solute carrier family 6 (neurotransmitter transporter, taurine), member 6	NM_003043
214973_x_at	0.0131504	2.03423	IGHD	immunoglobulin heavy constant delta	AJ275469
210978_s_at	0.0088412	2.03344	TAGLN2	transgelin 2	BC002616
203254_s_at	0.0132294	2.03039	TLN1	talin 1	NM_006289
210125_s_at	0.0113411	2.0287	BANF1	barrier to autointegration factor 1	AF044773
211282_x_at	0.0142862	2.02673	TNFRSF25	tumor necrosis factor receptor superfamily, member 25	U94506
215392_at	0.00708274	-2.02662			AU148154
207838_x_at	0.00557846	2.02413	PBXIP1	pre-B-cell leukemia homeobox interacting protein 1	NM_020524
219235_s_at	0.0073704	-2.01732	PHACTR4	phosphatase and actin regulator 4	NM_023923
210866_s_at	0.00224711	2.01618	CNOT4	CCR4-NOT transcription complex, subunit 4	AF180475
214575_s_at	0.00598344	2.01387	AZU1	azurocidin 1	NM_001700
209113_s_at	0.0031421	2.01092	HMG20B	high mobility group 20B	AF288679
201043_s_at	0.00646789	2.0076	ANP32A	acidic (leucine-rich) nuclear phosphoprotein 32 family, member A	NM_006305
209761_s_at	0.00628526	2.00376	SP110	SP110 nuclear body protein	AA969194
202480_s_at	0.00381947	2.0022	DEDD	death effector domain containing	NM_004216
AFFX-PheX-5_at	0.0142275	-2.00099			AFFX-PheX-5
205427_at	0.0113001	-1.99752	ZNF354A	zinc finger protein 354A	NM_005649
212529_at	0.000156804	1.99603	LSM12	LSM12 homolog (S. cerevisiae)	BF197707
200671_s_at	0.00169461	1.99555	SPTBN1	spectrin, beta, non-erythrocytic 1	N92501
202574_s_at	0.000215703	1.99468	CSNK1G2	casein kinase 1, gamma 2	AL530441
211543_s_at	0.00893216	1.98945	GRK6	G protein-coupled receptor kinase 6	AF040752
208653_s_at	0.00194075	1.9852	CD164	CD164 molecule, sialomucin	AF299343
210966_x_at	0.00186082	1.97975	LARP1	La ribonucleoprotein domain family, member 1	BC001460
203032_s_at	0.00332893	1.97503	FH	fumarate hydratase	NM_000143
204896_s_at	0.00725873	1.96684	PTGER4	prostaglandin E receptor 4 (subtype EP4)	AI675173
221807_s_at	0.000247921	1.96351	TRABD	TraB domain containing	AL449244
213799_s_at	0.00908949	1.96033	PTPRA	protein tyrosine phosphatase, receptor type, A	BF740139
201903_at	0.005755	1.9593	UQCRC1	ubiquinol-cytochrome c reductase core protein I	NM_003365
209006_s_at	0.0146246	-1.95928	C1orf63	chromosome 1 open reading frame 63	AF247168
37965_at	0.0119598	1.95802	PARVB	parvin, beta	AA181053
AFFX-r2-Ec-bioB-5_at	0.00111016	-1.95621			AFFX-r2-Ec-bioB-5
202621_at	0.0125208	1.95436	IRF3	interferon regulatory factor 3	NM_001571
200751_s_at	0.000156804	1.95359	HNRNPC	heterogeneous nuclear ribonucleoprotein C (C1/C2)	BE898861
208594_x_at	0.0110669	1.95342	LILRA6	leukocyte immunoglobulin-like receptor, subfamily A (with TM domain), member 6	NM_024318
207872_s_at	0.00964298	1.95325	LILRA1	leukocyte immunoglobulin-like receptor, subfamily A (with TM domain), member 1	NM_006863
213977_s_at	0.0150869	1.95221	CIZ1	CDKN1A interacting zinc finger protein 1	AA054734
200607_s_at	0.0116074	1.94882	RAD21	RAD21 homolog (S. pombe)	BG289967
216042_at	0.0088564	1.93831	TNFRSF25	tumor necrosis factor receptor superfamily, member 25	AI275938
AFFX-BioB-M_at	0.00392752	-1.93666			AFFX-BioB-M
215707_s_at	0.0142521	1.93399	PRNP	prion protein	AV725328
201052_s_at	0.0149984	1.93371	PSMF1	proteasome (prosome, macropain) inhibitor subunit 1 (PI31)	BG029917
212119_at	0.0139038	-1.93223	RHOQ	ras homolog family member Q	BF670447
205594_at	0.00269251	-1.92851	ZNF652	zinc finger protein 652	NM_014897
200649_at	0.00590067	1.9283	NUCB1	nucleobindin 1	BC002356
216033_s_at	0.00197615	1.9254	FYN	FYN oncogene related to SRC, FGR, YES	S74774
205462_s_at	0.00164023	1.91922	HPCAL1	hippocalcin-like 1	NM_002149
205655_at	0.00993779	1.9129	MDM4	Mdm4 p53 binding protein homolog (mouse)	NM_002393
205740_s_at	0.00186014	1.9107	RBM42	RNA binding motif protein 42	NM_024321
201234_at	0.00572078	1.90833	ILK	integrin-linked kinase	NM_004517
201246_s_at	0.00283192	1.90799	OTUB1	OTU domain, ubiquitin aldehyde binding 1	NM_017670
221140_s_at	0.00811639	1.90531	GPR132	G protein-coupled receptor 132	NM_013345
211189_x_at	0.00332166	1.90333	CD84	CD84 molecule	AF054816
211082_x_at	0.00801937	1.9025	MARK2	MAP/microtubule affinity-regulating kinase 2	Z25427
219751_at	0.0136204	-1.90206	SETD6	SET domain containing 6	NM_024860
211513_s_at	0.000553778	1.89942	OGFR	opioid growth factor receptor	AF172449
208553_at	0.00946008	1.89726	HIST1H1E	histone cluster 1, H1e	NM_005321
217903_at	0.0115059	1.89653	STRN4	striatin, calmodulin binding protein 4	NM_013403
214726_x_at	0.0031421	1.89493	ADD1	adducin 1 (alpha)	AL556041
203055_s_at	0.00662219	1.89397	ARHGEF1	Rho guanine nucleotide exchange factor (GEF) 1	NM_004706
201557_at	0.0106438	1.89352	VAMP2	vesicle-associated membrane protein 2 (synaptobrevin 2)	NM_014232
209711_at	0.00305297	-1.8904	SLC35D1	solute carrier family 35 (UDP-glucuronic acid/UDP-N-acetylgalactosamine dual transporter), member D1	N80922
AFFX-BioB-3_at	0.00617111	-1.88909			AFFX-BioB-3
204152_s_at	0.0107359	1.88765	MFNG	MFNG O-fucosylpeptide 3-beta-N-acetylglucosaminyltransferase	AI738965
211392_s_at	0.00521647	1.88746	PATZ1	POZ (BTB) and AT hook containing zinc finger 1	AF242522
214997_at	0.00803116	-1.88272	SCAI	suppressor of cancer cell invasion	AW675473
210840_s_at	0.00339945	-1.87804	IQGAP1	IQ motif containing GTPase activating protein 1	D29640
201950_x_at	0.0106745	1.87731	CAPZB	capping protein (actin filament) muscle Z-line, beta	NM_004930
214383_x_at	0.00708274	1.87458	KLHDC3	kelch domain containing 3	BF063121
208466_at	0.0144355	1.87401	RAB3D	RAB3D, member RAS oncogene family	NM_004283
201224_s_at	0.000299129	1.87374	SRRM1	serine/arginine repetitive matrix 1	NM_005839
209852_x_at	0.00732949	1.87242	PSME3	proteasome (prosome, macropain) activator subunit 3 (PA28 gamma; Ki)	BC001423
201476_s_at	0.000310654	1.86925	RRM1	ribonucleotide reductase M1	AI692974
201686_x_at	0.000299129	1.86749	API5	apoptosis inhibitor 5	AF229254
211937_at	0.0031421	1.86694	EIF4B	eukaryotic translation initiation factor 4B	NM_001417
215270_at	0.00664897	1.86613	LFNG	LFNG O-fucosylpeptide 3-beta-N-acetylglucosaminyltransferase	U94354
207239_s_at	0.00111016	1.8659	CDK16	cyclin-dependent kinase 16	NM_006201
201777_s_at	0.0143478	1.86527	EFCAB14	EF-hand calcium binding domain 14	BC002525
208403_x_at	0.00111534	1.8643	MAX	MYC associated factor X	NM_002382
217847_s_at	0.00134425	1.86373	THRAP3	thyroid hormone receptor associated protein 3	NM_005119
213463_s_at	0.0059807	-1.86292	FAM149B1	family with sequence similarity 149, member B1	AW300504
217354_s_at	0.000858647	1.86217	HPS1	Hermansky-Pudlak syndrome 1	AL022313
214537_at	0.00247608	1.86204	HIST1H1D	histone cluster 1, H1d	NM_005320
210974_s_at	0.000474945	1.85173	AP3D1	adaptor-related protein complex 3, delta 1 subunit	AF130042
205021_s_at	0.00811639	1.85153	FOXN3	forkhead box N3	AA860806
AFFX-r2-Ec-bioB-M_at	0.00131131	-1.85011			AFFX-r2-Ec-bioB-M
213015_at	0.0134384	-1.84868	BBX	bobby sox homolog (Drosophila)	BF448315
214245_at	0.0158634	1.84414	RPS14	ribosomal protein S14	AI734124
202476_s_at	0.00295043	1.84395	TUBGCP2	tubulin, gamma complex associated protein 2	BF002130
209002_s_at	0.005755	1.84151	CALCOCO1	calcium binding and coiled-coil domain 1	BC003177
204047_s_at	0.0073704	1.83926	PHACTR2	phosphatase and actin regulator 2	NM_014721
214847_s_at	0.00269036	1.83796	GPSM3	G-protein signaling modulator 3	BG111168
207968_s_at	0.00332166	1.83724	MEF2C	myocyte enhancer factor 2C	NM_002397
AFFX-BioB-5_at	0.0011457	-1.8371			AFFX-BioB-5
210671_x_at	0.0124051	1.83527	MAPK8	mitogen-activated protein kinase 8	U35004
205069_s_at	0.0027169	-1.83458	ARHGAP26	Rho GTPase activating protein 26	NM_015071
209131_s_at	0.00104074	1.83308	SNAP23	synaptosomal-associated protein, 23kDa	U55936
217576_x_at	0.00381546	1.83254	SOS2	son of sevenless homolog 2 (Drosophila)	BF692958
200641_s_at	0.000156804	1.83067	YWHAZ	tyrosine 3-monooxygenase/tryptophan 5-monooxygenase activation protein, zeta polypeptide	BC003623
34478_at	0.00196105	1.82743	RAB11B	RAB11B, member RAS oncogene family	X79780
210424_s_at	0.00961073	1.82075	GOLGA8A///GOLGA8B	golgin A8 family, member A///golgin A8 family, member B	AF164622
214959_s_at	0.0135665	1.81777	API5	apoptosis inhibitor 5	AF229253
203111_s_at	0.00111016	1.81673	PTK2B	protein tyrosine kinase 2 beta	NM_004103
201708_s_at	0.00883241	1.81628	NIPSNAP1	nipsnap homolog 1 (C. elegans)	AW083371
209878_s_at	0.00302635	1.81417	RELA	v-rel reticuloendotheliosis viral oncogene homolog A (avian)	M62399
207223_s_at	0.00760545	1.81252	PTBP3	polypyrimidine tract binding protein 3	NM_005156
202161_at	0.00764883	1.80916	PKN1	protein kinase N1	NM_002741
AFFX-HUMRGE/M10098_5_at	0.0095578	1.80876	LINC00273	long intergenic non-protein coding RNA 273	AFFX-HUMRGE/M10098_5
213018_at	0.00709033	-1.80318	GATAD1	GATA zinc finger domain containing 1	AI337901
202247_s_at	0.00968254	1.80158	MTA1	metastasis associated 1	NM_004689
216684_s_at	0.00310331	1.79742	SS18	synovial sarcoma translocation, chromosome 18	AF257501
219608_s_at	0.0023653	1.79518	FBXO38	F-box protein 38	NM_024862
209038_s_at	0.00572078	1.79286	EHD1	EH-domain containing 1	AL579035
202592_at	0.00416032	1.79227	BLOC1S1	biogenesis of lysosomal organelles complex-1, subunit 1	NM_001487
201469_s_at	0.00247608	1.79131	SHC1	SHC (Src homology 2 domain containing) transforming protein 1	AI809967
201775_s_at	0.00811639	1.78923	EFCAB14	EF-hand calcium binding domain 14	AA676790
202509_s_at	0.0021373	1.7875	TNFAIP2	tumor necrosis factor, alpha-induced protein 2	AI862445
219273_at	0.000614879	1.78386	CCNK	cyclin K	NM_003858
AFFX-LysX-5_at	0.0103532	-1.78367			AFFX-LysX-5
209044_x_at	0.0116731	1.7834	SF3B4	splicing factor 3b, subunit 4, 49kDa	BC004273
201140_s_at	0.0127315	1.78262	RAB5C	RAB5C, member RAS oncogene family	AF141304
217790_s_at	0.00716612	-1.78116	SSR3	signal sequence receptor, gamma (translocon-associated protein gamma)	NM_007107
207216_at	0.00269251	1.77891	TNFSF8	tumor necrosis factor (ligand) superfamily, member 8	NM_001244
214544_s_at	0.00216203	1.77553	SNAP23	synaptosomal-associated protein, 23kDa	NM_003825
200784_s_at	0.00207074	1.77497	LRP1	low density lipoprotein receptor-related protein 1	BF304759
209151_x_at	0.010851	1.77479	TCF3	transcription factor 3	M31523
216208_s_at	0.00503997	1.77277	ATF6B	activating transcription factor 6 beta	AU117487
203110_at	0.00448657	1.77192	PTK2B	protein tyrosine kinase 2 beta	U43522
215253_s_at	0.00858813	1.76766	RCAN1	regulator of calcineurin 1	AL049369
200849_s_at	0.00530462	-1.7636	AHCYL1	adenosylhomocysteinase-like 1	AI589266
214849_at	0.000698372	1.76274	KCTD20	potassium channel tetramerisation domain containing 20	AW500220
211205_x_at	0.00664897	1.76065	PIP5K1A	phosphatidylinositol-4-phosphate 5-kinase, type I, alpha	U78577
202556_s_at	0.00226269	1.76053	MCRS1	microspherule protein 1	NM_006337
216105_x_at	0.00708274	1.75998	PPP2R4	protein phosphatase 2A activator, regulatory subunit 4	X86428
207735_at	0.00709033	-1.75768	RNF125	ring finger protein 125, E3 ubiquitin protein ligase	NM_017831
AFFX-BioC-5_at	0.00183167	-1.75757			AFFX-BioC-5
201399_s_at	0.000474945	1.75446	TRAM1	translocation associated membrane protein 1	BC000687
207686_s_at	0.002456	1.75325	CASP8	caspase 8, apoptosis-related cysteine peptidase	NM_001228
217607_x_at	0.00488367	1.75293	EIF4G2	eukaryotic translation initiation factor 4 gamma, 2	AA733172
209423_s_at	0.0103945	1.7494	PHF20	PHD finger protein 20	AY027523
201883_s_at	0.00133764	-1.74832	B4GALT1	UDP-Gal:betaGlcNAc beta 1,4- galactosyltransferase, polypeptide 1	D29805
209629_s_at	0.014557	1.7472	NXT2	nuclear transport factor 2-like export factor 2	AK023289
221512_at	0.00194075	1.74536	TMEM222	transmembrane protein 222	AL136683
204426_at	0.00540753	1.74442	TMED2	transmembrane emp24 domain trafficking protein 2	NM_006815
205057_s_at	0.00760545	1.74396	IDUA	iduronidase, alpha-L-	NM_000203
AFFX-r2-Ec-bioC-5_at	0.000680866	-1.74107			AFFX-r2-Ec-bioC-5
215329_s_at	0.0120779	1.7398	CDK11A///CDK11B	cyclin-dependent kinase 11A///cyclin-dependent kinase 11B	AL031282
214941_s_at	0.000412433	1.73964	PRPF40A	PRP40 pre-mRNA processing factor 40 homolog A (S. cerevisiae)	AA675900
208876_s_at	0.00492392	1.73889	PAK2	p21 protein (Cdc42/Rac)-activated kinase 2	AF092132
208759_at	0.0146432	1.73868	NCSTN	nicastrin	AF240468
203451_at	0.0011457	1.73771	LDB1	LIM domain binding 1	NM_003893
218362_s_at	0.00821391	-1.7372	DIS3	DIS3 mitotic control homolog (S. cerevisiae)	NM_014953
201946_s_at	0.00146626	1.73585	CCT2	chaperonin containing TCP1, subunit 2 (beta)	AL545982
201282_at	0.0130927	1.73552	OGDH	oxoglutarate (alpha-ketoglutarate) dehydrogenase (lipoamide)	NM_002541
217370_x_at	0.0119937	1.73551	FUS	fused in sarcoma	S75762
215781_s_at	0.00401469	1.73516	TOP3B	topoisomerase (DNA) III beta	D87012
203267_s_at	0.001077	1.73508	DRG2	developmentally regulated GTP binding protein 2	BF223206
209456_s_at	0.0139515	1.7342	FBXW11	F-box and WD repeat domain containing 11	AB033281
216234_s_at	0.0131504	1.7337	PRKACA	protein kinase, cAMP-dependent, catalytic, alpha	M80335
210926_at	0.00261184	1.73266	POTEKP	POTE ankyrin domain family, member K, pseudogene	AY014272
202198_s_at	0.00577168	1.73258	MTMR3	myotubularin related protein 3	AF233438
208701_at	0.0101501	1.73046	APLP2	amyloid beta (A4) precursor-like protein 2	BC000373
220566_at	0.00720871	1.72825	PIK3R5	phosphoinositide-3-kinase, regulatory subunit 5	NM_014308
221517_s_at	0.00283192	-1.72808	MED17	mediator complex subunit 17	AF105421
216985_s_at	0.015358	1.72503	STX3	syntaxin 3	AJ002077
214718_at	0.005755	-1.72391	GATAD1	GATA zinc finger domain containing 1	AK026142
202323_s_at	0.00485309	1.72214	ACBD3	acyl-CoA binding domain containing 3	AI636775
206221_at	0.0137118	1.72169	RASA3	RAS p21 protein activator 3	NM_007368
40850_at	0.00547591	1.71919	FKBP8	FK506 binding protein 8, 38kDa	L37033
213146_at	0.0158327	1.71883	KDM6B	lysine (K)-specific demethylase 6B	AA521267
208452_x_at	0.00671504	1.71528	MYO9B	myosin IXB	NM_004145
206687_s_at	0.0145397	1.71389	PTPN6	protein tyrosine phosphatase, non-receptor type 6	NM_002831
216263_s_at	0.0046976	-1.71017	NGDN	neuroguidin, EIF4E binding protein	AK022215
1773_at	0.0037052	1.70793	CHURC1-FNTB///FNTB	CHURC1-FNTB readthrough///farnesyltransferase, CAAX box, beta	L00635
201679_at	0.00476899	1.70543	SRRT	serrate RNA effector molecule homolog (Arabidopsis)	BE646076
200785_s_at	0.0144355	1.70532	LRP1	low density lipoprotein receptor-related protein 1	NM_002332
209964_s_at	0.00339323	1.7036	ATXN7	ataxin 7	AF032105
215581_s_at	0.00901794	1.70271	MCM3AP	minichromosome maintenance complex component 3 associated protein	AK022303
209367_at	0.00858813	1.70243	STXBP2	syntaxin binding protein 2	AB002559
214948_s_at	0.0038514	-1.70063	TMF1	TATA element modulatory factor 1	AL050136
206665_s_at	0.0112396	1.70054	BCL2L1	BCL2-like 1	NM_001191
35160_at	0.00036177	1.70006	LDB1	LIM domain binding 1	AF064491
202855_s_at	0.0106415	1.69715	SLC16A3	solute carrier family 16, member 3 (monocarboxylic acid transporter 4)	AL513917
216230_x_at	0.0121303	1.6953	SMPD1	sphingomyelin phosphodiesterase 1, acid lysosomal	M59917
217506_at	0.0122103	-1.69458			H49382
212019_at	0.00709033	-1.69456	RSL1D1	ribosomal L1 domain containing 1	AK025446
215541_s_at	0.001077	1.69359	DIAPH1	diaphanous-related formin 1	AK023345
222093_s_at	0.012953	1.69261	INO80B	INO80 complex subunit B	BF223045
205727_at	0.00557846	-1.69225	TEP1	telomerase-associated protein 1	NM_007110
217677_at	0.00400748	1.69219	PLEKHA2	pleckstrin homology domain containing, family A (phosphoinositide binding specific) member 2	BF542055
201793_x_at	0.00547591	1.68791	SMG7	smg-7 homolog, nonsense mediated mRNA decay factor (C. elegans)	NM_014837
214949_at	0.00476899	-1.68408			AL050136
220374_at	0.0135931	-1.68292	KLHL28	kelch-like family member 28	NM_017658
202607_at	0.0156618	-1.68276	NDST1	N-deacetylase/N-sulfotransferase (heparan glucosaminyl) 1	AL526632
210449_x_at	0.00455757	1.68257	MAPK14	mitogen-activated protein kinase 14	AF100544
219543_at	0.00658448	-1.68155	PBLD	phenazine biosynthesis-like protein domain containing	NM_022129
216161_at	0.00320959	-1.68124	SBNO1	strawberry notch homolog 1 (Drosophila)	AK024128
215794_x_at	0.00224711	1.68032	GLUD2	glutamate dehydrogenase 2	AC006144
210828_s_at	0.0106876	1.67729	ARNT	aryl hydrocarbon receptor nuclear translocator	AF001307
AFFX-r2-Ec-bioB-3_at	0.002456	-1.67559			AFFX-r2-Ec-bioB-3
221440_s_at	0.0055671	1.67541	RBBP9	retinoblastoma binding protein 9	NM_006606
211641_x_at	0.00658448	1.67528	IGHA1///IGHA2///IGHD///IGHG1///IGHG3///IGHM///IGHV4-31	immunoglobulin heavy constant alpha 1///immunoglobulin heavy constant alpha 2 (A2m marker)///immunoglobulin heavy constant delta///immunoglobulin heavy constant gamma 1 (G1m marker)///immunoglobulin heavy constant gamma 3 (G3m marker)///immunoglobulin heavy constant mu///immunoglobulin heavy variable 4-31	L06101
217765_at	0.0031421	1.67498	NRBP1	nuclear receptor binding protein 1	NM_013392
221851_at	0.005755	1.67411	DCAF15	DDB1 and CUL4 associated factor 15	AA733079
217309_s_at	0.00448844	1.67355	DSCR3	Down syndrome critical region gene 3	AJ001867
213023_at	0.00777443	1.67226	UTRN	utrophin	NM_007124
216100_s_at	0.0122713	1.67206	TOR1AIP1	torsin A interacting protein 1	BG289527
39854_r_at	0.0031421	1.67173	PNPLA2	patatin-like phospholipase domain containing 2	AF055000
218034_at	0.0119937	1.6708	FIS1	fission 1 (mitochondrial outer membrane) homolog (S. cerevisiae)	NM_016068
213872_at	0.00143037	1.66858			BE465032
216247_at	0.00821391	-1.66545	RPS20///SNORD54	ribosomal protein S20///small nucleolar RNA, C/D box 54	AF113008
206620_at	0.0140167	1.66268	GRAP	GRB2-related adaptor protein	NM_006613
216591_s_at	0.00774796	1.66267	SDHC	succinate dehydrogenase complex, subunit C, integral membrane protein, 15kDa	AF080579
218489_s_at	0.00413675	1.66205	ALAD	aminolevulinate dehydratase	BC000977
209398_at	0.00811639	1.66026	HIST1H1C	histone cluster 1, H1c	BC002649
91952_at	0.00858813	1.65821	DCAF15	DDB1 and CUL4 associated factor 15	AI363375
205819_at	0.00449706	-1.65619	MARCO	macrophage receptor with collagenous structure	NM_006770
205017_s_at	0.0138804	1.65522	MBNL2	muscleblind-like splicing regulator 2	AI088145
211050_x_at	0.00616678	1.65508	LOC100132055///LOC100134822///LOC100288069///LOC100996442///LOC100996554	uncharacterized LOC100132055///uncharacterized LOC100134822///general transcription factor IIi pseudogene///uncharacterized LOC100996442///uncharacterized LOC100996554	BC006361
218276_s_at	0.00812786	-1.65439	SAV1	salvador homolog 1 (Drosophila)	AI679398
207187_at	0.00198221	1.65176	JAK3	Janus kinase 3	NM_000215
217818_s_at	0.0011457	1.65101	ARPC4	actin related protein 2/3 complex, subunit 4, 20kDa	BE891920
205026_at	0.00376786	1.64746	STAT5B	signal transducer and activator of transcription 5B	NM_012448
217785_s_at	0.00828761	1.64708	YKT6	YKT6 v-SNARE homolog (S. cerevisiae)	NM_006555
209136_s_at	0.00466105	1.64412	USP10	ubiquitin specific peptidase 10	BC000263
202448_s_at	0.00988885	1.64218	ZER1	zyg-11 related, cell cycle regulator	BE675849
211561_x_at	0.00507246	1.639	MAPK14	mitogen-activated protein kinase 14	L35253
221251_x_at	0.00858813	1.63856	INO80B///INO80B-WBP1	INO80 complex subunit B///INO80B-WBP1 readthrough	NM_031288
203363_s_at	0.00628526	1.63854	ATG13	autophagy related 13	NM_014741
202524_s_at	0.00631572	1.63829	SPOCK2	sparc/osteonectin, cwcv and kazal-like domains proteoglycan (testican) 2	AI952009
213121_at	0.0142521	1.63737	SNRNP70	small nuclear ribonucleoprotein 70kDa (U1)	W67744
214734_at	0.0103302	1.6348	EXPH5	exophilin 5	AB014524
203692_s_at	0.00991389	1.6346	E2F3	E2F transcription factor 3	AI640363
212064_x_at	0.0113411	1.63435	MAZ	MYC-associated zinc finger protein (purine-binding transcription factor)	AI471665
201194_at	0.00811639	1.63309	SEPW1	selenoprotein W, 1	NM_003009
213584_s_at	0.00705581	1.62938	CREBZF	CREB/ATF bZIP transcription factor	AI432137
214300_s_at	0.00198221	1.62854	TOP3A	topoisomerase (DNA) III alpha	AI676092
203676_at	0.00201142	1.62815	GNS	glucosamine (N-acetyl)-6-sulfatase	NM_002076
209117_at	0.0091933	1.62511	WBP2	WW domain binding protein 2	U79458
206788_s_at	0.00272706	1.62323	CBFB	core-binding factor, beta subunit	AF294326
203178_at	0.0108817	-1.62206	GATM	glycine amidinotransferase (L-arginine:glycine amidinotransferase)	NM_001482
209997_x_at	0.00577168	1.62116	PCM1	pericentriolar material 1	BC000453
210230_at	0.00709033	-1.61938			BC003629
200803_s_at	0.00200674	1.61845	TMBIM6	transmembrane BAX inhibitor motif containing 6	NM_003217
204513_s_at	0.00366102	1.61675	ELMO1	engulfment and cell motility 1	NM_014800
214845_s_at	0.0011457	1.6161	CALU	calumenin	AF257659
218075_at	0.00272706	1.61246	AAAS	achalasia, adrenocortical insufficiency, alacrimia	NM_015665
214109_at	0.0157066	-1.61235	LRBA	LPS-responsive vesicle trafficking, beach and anchor containing	AI659561
217024_x_at	0.0111728	1.61171	SIRPAP1///SIRPAP1	signal-regulatory protein alpha pseudogene 1///NULL	AC004832
AFFX-HUMGAPDH/M33197_5_at	0.00488367	1.60685	GAPDH	glyceraldehyde-3-phosphate dehydrogenase	AFFX-HUMGAPDH/M33197_5
202424_at	0.0131504	1.60557	MAP2K2	mitogen-activated protein kinase kinase 2	NM_030662
203899_s_at	0.00448844	1.60397	CRCP	CGRP receptor component	NM_014478
206748_s_at	0.00260221	1.60125	SPAG9	sperm associated antigen 9	NM_003971
215739_s_at	0.00295043	1.60012	TUBGCP3	tubulin, gamma complex associated protein 3	AJ003062
209952_s_at	0.00269036	1.59808	MAP2K7	mitogen-activated protein kinase kinase 7	AF006689
202523_s_at	0.00671504	1.59778	SPOCK2	sparc/osteonectin, cwcv and kazal-like domains proteoglycan (testican) 2	AI952009
208097_s_at	0.00239419	1.59724	TMX1	thioredoxin-related transmembrane protein 1	NM_030755
210850_s_at	0.0113411	1.59523	ELK1	ELK1, member of ETS oncogene family	AF000672
221229_s_at	0.0037052	-1.59254	TRMT61B	tRNA methyltransferase 61 homolog B (S. cerevisiae)	NM_017910
212003_at	0.0034259	1.59069	SZRD1	SUZ RNA binding domain containing 1	BG171020
215029_at	0.0127353	-1.58828			AL117451
218143_s_at	0.00067236	1.58764	SCAMP2	secretory carrier membrane protein 2	NM_005697
201539_s_at	0.0103555	1.58576	FHL1	four and a half LIM domains 1	U29538
218382_s_at	0.00414136	1.58522	U2AF2	U2 small nuclear RNA auxiliary factor 2	NM_007279
209143_s_at	0.00961073	-1.58482	CLNS1A	chloride channel, nucleotide-sensitive, 1A	AF005422
201808_s_at	0.005755	1.5827	ENG	endoglin	NM_000118
219679_s_at	0.00465159	1.58171	WAC	WW domain containing adaptor with coiled-coil	NM_018604
209954_x_at	0.00742699	1.58148	SS18	synovial sarcoma translocation, chromosome 18	AF343880
209513_s_at	0.0103302	-1.5813	HSDL2	hydroxysteroid dehydrogenase like 2	BC004331
219875_s_at	0.0134739	1.57919	DESI2	desumoylating isopeptidase 2	NM_016076
AFFX-HSAC07/X00351_M_at	0.00636029	1.57904	ACTB	actin, beta	AFFX-HSAC07/X00351_M
217373_x_at	0.00698952	1.57799	MDM2	MDM2 oncogene, E3 ubiquitin protein ligase	AJ276888
219081_at	0.0146197	1.57787	ANKHD1///ANKHD1-EIF4EBP3	ankyrin repeat and KH domain containing 1///ANKHD1-EIF4EBP3 readthrough	NM_024668
210616_s_at	0.00190895	-1.57688	SEC31A	SEC31 homolog A (S. cerevisiae)	AB020712
209996_x_at	0.00782373	1.57589	PCM1	pericentriolar material 1	AA931266
203391_at	0.00537901	-1.57398	FKBP2	FK506 binding protein 2, 13kDa	NM_004470
200889_s_at	0.0011457	1.57368	SSR1	signal sequence receptor, alpha	NM_003144
202407_s_at	0.0145751	1.57206	PRPF31	pre-mRNA processing factor 31	BF342707
217904_s_at	0.0104279	-1.57138	BACE1	beta-site APP-cleaving enzyme 1	AI653425
217486_s_at	0.00658448	1.56852	ZDHHC17	zinc finger, DHHC-type containing 17	AF161412
216433_s_at	0.0127315	1.56753	PRDM2	PR domain containing 2, with ZNF domain	U23736
212287_at	0.0107506	-1.56748	SUZ12	SUZ12 polycomb repressive complex 2 subunit	BF382924
211791_s_at	0.00341106	1.56721	KCNAB2	potassium voltage-gated channel, shaker-related subfamily, beta member 2	AF044253
209051_s_at	0.0130193	1.56561	RALGDS	ral guanine nucleotide dissociation stimulator	AF295773
214931_s_at	0.0011457	1.56469	SRPK2	SRSF protein kinase 2	AC005070
213951_s_at	0.00278569	-1.56198	PSMC3IP	PSMC3 interacting protein	BE964655
216542_x_at	0.0123539	1.56175	IGHA1///IGHG1///IGHM	immunoglobulin heavy constant alpha 1///immunoglobulin heavy constant gamma 1 (G1m marker)///immunoglobulin heavy constant mu	AJ275355
205921_s_at	0.0095578	1.56046	SLC6A6	solute carrier family 6 (neurotransmitter transporter, taurine), member 6	NM_003043
211908_x_at	0.0110249	1.55778	IGK	immunoglobulin kappa locus	M87268
216252_x_at	0.0143895	1.55649	FAS	Fas cell surface death receptor	Z70519
209042_s_at	0.0135476	-1.55582	UBE2G2	ubiquitin-conjugating enzyme E2G 2	BC001738
215780_s_at	0.00269251	1.55471	SET///SETP4	SET nuclear oncogene///SET pseudogene 4	Z95126
218183_at	0.0103302	-1.55344	CDIP1	cell death-inducing p53 target 1	NM_013399
32209_at	0.0113001	1.55299	FAM89B	family with sequence similarity 89, member B	AF052151
219988_s_at	0.0107359	1.55211	RNF220	ring finger protein 220	NM_018150
221785_at	0.00350576	1.55178	WIZ	widely interspaced zinc finger motifs	AI828531
220363_s_at	0.00710024	1.54937	ELMO2	engulfment and cell motility 2	NM_022086
217436_x_at	0.00143037	1.54895	HLA-J	major histocompatibility complex, class I, J (pseudogene)	M80469
203331_s_at	0.00456549	1.54675	INPP5D	inositol polyphosphate-5-phosphatase, 145kDa	U53470
AFFX-M27830_5_at	0.00381947	1.54667			AFFX-M27830_5
202102_s_at	0.00749761	1.54357	BRD4	bromodomain containing 4	BF718610
211979_at	0.00546734	-1.54183	GPR107	G protein-coupled receptor 107	AB046844
208829_at	0.0147126	1.54161	TAPBP	TAP binding protein (tapasin)	AF029750
204842_x_at	0.00298504	-1.54031	PRKAR2A	protein kinase, cAMP-dependent, regulatory, type II, alpha	BC002763
212553_at	0.0136204	1.53964	RPRD2	regulation of nuclear pre-mRNA domain containing 2	AK026120
217891_at	0.00889146	1.53872	C16orf58	chromosome 16 open reading frame 58	NM_022744
206929_s_at	0.00546734	1.53872	NFIC	nuclear factor I/C (CCAAT-binding transcription factor)	NM_005597
212662_at	0.0130928	-1.53827	PVR	poliovirus receptor	BE615277
208376_at	0.00961763	1.53814	CCR4	chemokine (C-C motif) receptor 4	NM_005508
201551_s_at	0.00590067	1.53771	LAMP1	lysosomal-associated membrane protein 1	NM_005561
212277_at	0.00413675	-1.53673	MTMR4	myotubularin related protein 4	AB014547
216315_x_at	0.0157955	1.53633	UBE2V1P9///UBE2V1P9	ubiquitin-conjugating enzyme E2 variant 1 pseudogene 9///NULL	AL121873
206562_s_at	0.00571107	1.53583	CSNK1A1	casein kinase 1, alpha 1	NM_001892
213988_s_at	0.0149984	1.53554	SAT1	spermidine/spermine N1-acetyltransferase 1	BE971383
207428_x_at	0.00614604	1.5349	CDK11A///CDK11B	cyclin-dependent kinase 11A///cyclin-dependent kinase 11B	NM_001787
211091_s_at	0.00316736	1.53481	NF2	neurofibromin 2 (merlin)	AF122828
218916_at	0.0125923	-1.53459	ZNF768	zinc finger protein 768	NM_024671
220693_at	0.0124051	1.53348	CCDC82	coiled-coil domain containing 82	NM_014148
218680_x_at	0.00640002	-1.53177	HYPK	huntingtin interacting protein K	NM_016400
203109_at	0.0156328	1.53088	UBE2M	ubiquitin-conjugating enzyme E2M	NM_003969
204371_s_at	0.00327712	1.52847	KHSRP	KH-type splicing regulatory protein	AI933301
201781_s_at	0.00240897	1.52799	AIP	aryl hydrocarbon receptor interacting protein	AL558532
209078_s_at	0.00671504	1.52756	TXN2	thioredoxin 2	AF276920
218157_x_at	0.0011457	-1.52629	CDC42SE1	CDC42 small effector 1	NM_020239
38707_r_at	0.00521647	1.52357	E2F4	E2F transcription factor 4, p107/p130-binding	S75174
200753_x_at	0.0106438	1.5233	MIR636///SRSF2	microRNA 636///serine/arginine-rich splicing factor 2	BE866585
205248_at	0.00190895	-1.51968	DOPEY2	dopey family member 2	NM_005128
211804_s_at	0.0106745	1.51787	CDK2	cyclin-dependent kinase 2	AB012305
201895_at	0.0143849	1.51776	ARAF	v-raf murine sarcoma 3611 viral oncogene homolog	NM_001654
201640_x_at	0.00858987	1.51735	CLPTM1	cleft lip and palate associated transmembrane protein 1	NM_001294
221892_at	0.00768119	-1.51702	H6PD	hexose-6-phosphate dehydrogenase (glucose 1-dehydrogenase)	AK024548
208114_s_at	0.00299563	-1.51656	ISG20L2	interferon stimulated exonuclease gene 20kDa-like 2	NM_030980
219706_at	0.00694765	-1.51543	AP5S1	adaptor-related protein complex 5, sigma 1 subunit	NM_018347
200825_s_at	0.00598968	1.51453	HYOU1	hypoxia up-regulated 1	NM_006389
200890_s_at	0.00104074	1.514	SSR1	signal sequence receptor, alpha	NM_003144
216294_s_at	0.00903453	1.51214	KIAA1109	KIAA1109	AL137254
201768_s_at	0.000412433	1.51155	CLINT1	clathrin interactor 1	BC004467
200722_s_at	0.00201142	1.51051	CAPRIN1	cell cycle associated protein 1	BG258784
219043_s_at	0.00859235	-1.51035	PDCL3///PDCL3P4	phosducin-like 3///phosducin-like 3 pseudogene 4	NM_024065
213718_at	0.0091933	-1.51007	RBM4	RNA binding motif protein 4	BE222257
209026_x_at	0.00551283	1.50843	TUBB	tubulin, beta class I	AF141349
203280_at	0.0107359	1.50692	SAFB2	scaffold attachment factor B2	NM_014649
203735_x_at	0.0150869	1.5058	PPFIBP1	PTPRF interacting protein, binding protein 1 (liprin beta 1)	N35896
211090_s_at	0.000474945	1.50527	PRPF4B	PRP4 pre-mRNA processing factor 4 homolog B (yeast)	Z25435
202046_s_at	0.0131381	1.50394	ARHGAP35	Rho GTPase activating protein 35	NM_004491
