# Supplementary material for: Gene Expression Analysis before and after Treatment with Adalimumab in Patients with Ankylosing Spondylitis Identifies Molecular Pathways Associated with Response to Therapy
Source: Genes (Basel). 2017 Apr 24;8(4):127. doi: 10.3390/genes8040127 (PMC5406874; doi:10.3390/genes8040127)
Supplement: Supplementary file 1 [file genes-08-00127-s001.zip › Table S5 AS.xls]

## Sheet: Foglio1
Table S5. Enriched biological processes and pathways related to the seven after -treatment modules
MODULE	GO BIOLOGICAL PROCESS	p-value		PANTHER Pathways	p-value
M0	G2/M transition of mitotic cell cycle	1.27e-06		none
	cytoplasmic microtubule organization	0.000557
	interphase microtubule nucleation by interphase microtubule organizing center	0.00801
	positive regulation of microtubule nucleation	0.00801
	centrosome organization	0.0105
	spindle organization	0.0322
	meiotic nuclear division	0.0449
M1	mRNA splicing, via spliceosome	6.82e-18		none
	regulation of mRNA splicing, via spliceosome	2.37e-06
	mRNA stabilization	0.0173
M2	mRNA export from nucleus	1.04e-07		none
	termination of RNA polymerase II transcription	0.00502
	mRNA 3'-end processing	0.01
M3	peptidyl-serine phosphorylation	0.0323		none
M4	SRP-dependent cotranslational protein targeting to membrane	2.7e-09		none
	translation	9.69e-06
M5
	innate immune response	1.53e-11		Ras Pathway (P04393)	3.31e-12
	Fc-epsilon receptor signaling pathway	2.42e-08		Apoptosis signaling pathway (P00006)	9.47e-11
	response to mechanical stimulus	2.77e-05		CCKR signaling map (P06959)	3.92e-09
	positive regulation of cell proliferation	4.32e-05		EGF receptor signaling pathway (P00018)	9.88e-09
	regulation of mitotic cell cycle	0.000102		Angiogenesis (P00005)	6.25e-08
	stress-activated protein kinase signaling cascade	0.000104		Integrin signalling pathway (P00034)	1.74e-07
	peptidyl-tyrosine phosphorylation	0.000109		B cell activation (P00010)	6.11e-07
	negative regulation of extrinsic apoptotic signaling pathway	0.000176		PDGF signaling pathway (P00047)	8.1e-07
	neurotrophin TRK receptor signaling pathway	0.000212		Gonadotropin releasing hormone receptor pathway (P06664)	1.33e-06
	positive regulation of apoptotic signaling pathway	0.000256		T cell activation (P00053)	1.82e-06
	vascular endothelial growth factor receptor signaling pathway	0.000314		Interleukin signaling pathway (P00036)	4.87e-06
	Ras protein signal transduction	0.000827		Interferon-gamma signaling pathway (P00035)	4.26e-05
	peptidyl-serine phosphorylation	0.0013		JAK/STAT signaling pathway (P00038)	0.000688
	JAK-STAT cascade involved in growth hormone signaling pathway	0.00132		Inflammation mediated by chemokine and cytokine signaling pathway (P00031)	0.000712
	tumor necrosis factor-mediated signaling pathway	0.00226		VEGF signaling pathway (P00056)	0.000942
	regulation of myeloid cell differentiation	0.00358		Huntington disease (P00029)	0.0011
	single organismal cell-cell adhesion	0.00659		Axon guidance mediated by semaphorins (P00007)	0.00162
	cellular response to abiotic stimulus	0.00673		FAS signaling pathway (P00020)	0.00653
	extrinsic apoptotic signaling pathway in absence of ligand	0.00697		p53 pathway feedback loops 2 (P04398)	0.0215
	activation of protein kinase activity	0.00961
	cellular response to oxidative stress	0.01
	protein autophosphorylation	0.0103
	neuron projection development	0.0105
	nucleotide-binding domain, leucine rich repeat containing receptor signaling pathway	0.0107
	response to lipopolysaccharide	0.0118
	epidermal growth factor receptor signaling pathway	0.012
	positive regulation of cellular component organization	0.0129
	regulation of extrinsic apoptotic signaling pathway in absence of ligand	0.013
	regulation of peptidyl-tyrosine phosphorylation	0.0172
	response to reactive oxygen species	0.02
	regulation of response to external stimulus	0.0204
	stimulatory C-type lectin receptor signaling pathway	0.0229
	response to organic cyclic compound	0.0343
	hematopoietic or lymphoid organ development	0.0374
	regulation of mitochondrial membrane permeability	0.0385
	response to virus	0.0399
	platelet activation	0.0466
	negative regulation of cellular metabolic process	0.0492
M6	activation of protein kinase A activity	0.000476		Histamine H2 receptor mediated signaling pathway (P04386)	0.00251
	epidermal growth factor receptor signaling pathway	0.00102		Hedgehog signaling pathway (P00025)	0.00748
	renal water homeostasis	0.00418		Enkephalin release (P05913)	0.00829
	energy reserve metabolic process	0.00427		Metabotropic glutamate receptor group II pathway (P00040)	8.29e-05
	cellular response to glucagon stimulus	0.0046		GABA-B_receptor_II_signaling (P05731)	0.0001
	regulation of insulin secretion	0.00801		Muscarinic acetylcholine receptor 2 and 4 signaling pathway (P00043)	0.000206
	water transport	0.0136		Metabotropic glutamate receptor group I pathway (P00041)	0.0162
	activation of phospholipase C activity	0.0208		5HT1 type receptor mediated signaling pathway (P04373)	0.0174
	energy reserve metabolic process	0.00427		Beta2 adrenergic receptor signaling pathway (P04378)	0.0186
	regulation of insulin secretion	0.00801		Beta1 adrenergic receptor signaling pathway (P04377)	0.0186
	epidermal growth factor receptor signaling pathway	0.00102		Metabotropic glutamate receptor group III pathway (P00039)	0.000436
				Transcription regulation by bZIP transcription factor (P00055)	0.0417
				Endothelin signaling pathway (P00019)	0.00146
				Heterotrimeric G-protein signaling pathway-Gi and Gs alpha mediated pathway (P00026)	0.00544
