# Supplementary material for: Gene Expression Analysis before and after Treatment with Adalimumab in Patients with Ankylosing Spondylitis Identifies Molecular Pathways Associated with Response to Therapy
Source: Genes (Basel). 2017 Apr 24;8(4):127. doi: 10.3390/genes8040127 (PMC5406874; doi:10.3390/genes8040127)
Supplement: Supplementary file 1 [file genes-08-00127-s001.zip › Table S6 AS.xls]

## Sheet: Foglio1
Table S6. Genes modulated in AS patients, group 1 before treatment versus healthy controls
Probe Set ID	p value	FC	Gene Symbol	Gene Title	Representative Public ID
201693_s_at	0.00156108	-21.3438	EGR1	early growth response 1	NM_001964
205239_at	0.00795537	-15.972	AREG	amphiregulin	NM_001657
201694_s_at	0.00278345	-14.2866	EGR1	early growth response 1	NM_001964
216901_s_at	0.000226082	13.5866	IKZF1	IKAROS family zinc finger 1 (Ikaros)	S80876
206115_at	0.00677185	-11.4044	EGR3	early growth response 3	NM_004430
202672_s_at	0.00564524	-11.3098	ATF3	activating transcription factor 3	NM_001674
202988_s_at	0.00784529	-9.87482	RGS1	regulator of G-protein signaling 1	NM_002922
216834_at	0.00940952	-8.85864	RGS1	regulator of G-protein signaling 1	S59049
204622_x_at	0.012219	-8.29454	NR4A2	nuclear receptor subfamily 4, group A, member 2	NM_006186
205249_at	0.00514604	-8.29165	EGR2	early growth response 2	NM_000399
217591_at	0.00377789	-8.13	SKIL	SKI-like proto-oncogene	BF725121
201367_s_at	0.00149224	8.11655	ZFP36L2	ZFP36 ring finger protein-like 2	AI356398
215220_s_at	0.000294511	6.85091	TPR	translocated promoter region, nuclear basket protein	AK023111
209803_s_at	0.00780222	-6.50475	PHLDA2	pleckstrin homology-like domain, family A, member 2	AF001294
204440_at	0.000421562	-6.4613	CD83	CD83 molecule	NM_004233
204621_s_at	0.0105714	-6.37483	NR4A2	nuclear receptor subfamily 4, group A, member 2	AI935096
205067_at	0.00804656	-6.00395	IL1B	interleukin 1, beta	NM_000576
36711_at	0.0128498	-5.51729	MAFF	v-maf avian musculoaponeurotic fibrosarcoma oncogene homolog F	AL021977
200917_s_at	5.17175e-05	5.39672	SRPR	signal recognition particle receptor (docking protein)	NM_003139
213926_s_at	0.00389817	5.3624	AGFG1	ArfGAP with FG repeats 1	AI742626
213998_s_at	0.002605	5.13035	DDX17	DEAD (Asp-Glu-Ala-Asp) box helicase 17	AW188131
211973_at	9.27266e-05	5.11753	NUDT3	nudix (nucleoside diphosphate linked moiety X)-type motif 3	AW341200
39402_at	0.00697487	-5.0976	IL1B	interleukin 1, beta	M15330
220220_at	8.00222e-05	5.09717	LRRC37A2///LRRC37A4P	leucine rich repeat containing 37, member A2///leucine rich repeat containing 37, member A4, pseudogene	NM_018001
207794_at	0.0147347	5.04762	CCR2	chemokine (C-C motif) receptor 2	NM_000648
213472_at	0.00154615	4.93584	HNRNPH1	heterogeneous nuclear ribonucleoprotein H1 (H)	AI022387
211272_s_at	0.0153396	4.91494	DGKA	diacylglycerol kinase, alpha 80kDa	AF064771
201939_at	0.0143352	-4.89115	PLK2	polo-like kinase 2	NM_006622
211022_s_at	0.00646442	4.88652	ATRX	alpha thalassemia/mental retardation syndrome X-linked	BC002521
216069_at	0.00907457	4.82213	PRMT2	protein arginine methyltransferase 2	AL050065
220306_at	0.0110813	-4.79625	FAM46C	family with sequence similarity 46, member C	NM_017709
204863_s_at	0.00452316	4.73737	IL6ST	interleukin 6 signal transducer	BE856546
216915_s_at	0.0011631	4.58334	PTPN12	protein tyrosine phosphatase, non-receptor type 12	S69182
202859_x_at	0.0129575	-4.57986	CXCL8	chemokine (C-X-C motif) ligand 8	NM_000584
211027_s_at	0.00262419	4.57011	IKBKB	inhibitor of kappa light polypeptide gene enhancer in B-cells, kinase beta	BC006231
202643_s_at	0.00275703	-4.55334	TNFAIP3	tumor necrosis factor, alpha-induced protein 3	AI738896
221092_at	0.00723856	4.52525	IKZF3	IKAROS family zinc finger 3 (Aiolos)	NM_012481
212079_s_at	0.00180663	4.43448	KMT2A	lysine (K)-specific methyltransferase 2A	AA715041
204909_at	0.00320977	4.35161	DDX6	DEAD (Asp-Glu-Ala-Asp) box helicase 6	NM_004397
AFFX-HUMISGF3A/M97935_5_at	0.00411622	4.27866	STAT1	signal transducer and activator of transcription 1, 91kDa	AFFX-HUMISGF3A/M97935_5
211000_s_at	0.0153293	4.24494	IL6ST	interleukin 6 signal transducer	AB015706
208900_s_at	0.000437815	4.23536	TOP1	topoisomerase (DNA) I	J03250
213986_s_at	0.00225509	4.20404	TMEM259	transmembrane protein 259	AI805266
209754_s_at	0.000399414	4.15628	TMPO	thymopoietin	AF113682
210845_s_at	0.00156632	-4.10206	PLAUR	plasminogen activator, urokinase receptor	U08839
202644_s_at	0.00427514	-4.08811	TNFAIP3	tumor necrosis factor, alpha-induced protein 3	NM_006290
213688_at	0.00103722	4.05976	CALM1///CALM2///CALM3	calmodulin 1 (phosphorylase kinase, delta)///calmodulin 2 (phosphorylase kinase, delta)///calmodulin 3 (phosphorylase kinase, delta)	N25325
214971_s_at	0.00149509	3.98604	ST6GAL1	ST6 beta-galactosamide alpha-2,6-sialyltranferase 1	AV695711
208797_s_at	0.00704177	3.98602	GOLGA8A	golgin A8 family, member A	AF204231
221220_s_at	0.000397203	3.96916	SCYL2	SCY1-like 2 (S. cerevisiae)	NM_017988
212105_s_at	0.00187076	3.92713	DHX9	DEAH (Asp-Glu-Ala-His) box helicase 9	BF313832
202241_at	0.00428835	-3.88689	TRIB1	tribbles pseudokinase 1	NM_025195
203574_at	0.00500283	-3.83258	NFIL3	nuclear factor, interleukin 3 regulated	NM_005384
204794_at	0.0128422	-3.81693	DUSP2	dual specificity phosphatase 2	NM_004418
200796_s_at	0.00261599	3.7867	MCL1	myeloid cell leukemia 1	BF594446
210935_s_at	0.000726236	3.7715	WDR1	WD repeat domain 1	AF274954
210932_s_at	0.00120368	3.74038	RNF6	ring finger protein (C3H2C3 type) 6	AF293342
212574_x_at	0.00350377	3.7378	TMEM259	transmembrane protein 259	AC004528
200604_s_at	0.00170336	3.72367	PRKAR1A	protein kinase, cAMP-dependent, regulatory, type I, alpha	M18468
200841_s_at	0.00297922	3.72315	EPRS	glutamyl-prolyl-tRNA synthetase	AI142677
213446_s_at	0.00347681	3.65701	IQGAP1	IQ motif containing GTPase activating protein 1	AI679073
203887_s_at	0.012038	-3.6557	THBD	thrombomodulin	NM_000361
202861_at	0.00130296	-3.6438	MIR6883///PER1	microRNA 6883///period circadian clock 1	NM_002616
214190_x_at	0.000794305	3.61768	GGA2	golgi-associated, gamma adaptin ear containing, ARF binding protein 2	AI799984
208602_x_at	0.00347004	3.61169	CD6	CD6 molecule	NM_006725
211924_s_at	0.00332258	-3.58413	PLAUR	plasminogen activator, urokinase receptor	AY029180
209936_at	0.0105703	3.576	RBM5	RNA binding motif protein 5	AF107493
216361_s_at	0.00775033	3.56568	KAT6A	K(lysine) acetyltransferase 6A	AJ251844
208721_s_at	0.00112763	3.55546	ANAPC5	anaphase promoting complex subunit 5	BF967271
211085_s_at	0.000150755	3.54383	STK4	serine/threonine kinase 4	Z25430
211192_s_at	0.00361536	3.49567	CD84	CD84 molecule	AF054818
221638_s_at	0.00230423	3.49431	STX16	syntaxin 16	AF008937
211016_x_at	0.000929713	3.46798	HSPA4	heat shock 70kDa protein 4	BC002526
221705_s_at	0.000527645	3.43624	SIKE1	suppressor of IKBKE 1	BC005934
215099_s_at	0.00231948	3.43432	RXRB	retinoid X receptor, beta	BF337038
200769_s_at	7.98e-05	3.434	MAT2A	methionine adenosyltransferase II, alpha	BC001686
212332_at	0.00964587	3.42789	RBL2	retinoblastoma-like 2	BF110947
200041_s_at	0.0104231	3.37757	ATP6V1G2-DDX39B///DDX39B///SNORD84	ATP6V1G2-DDX39B readthrough (NMD candidate)///DEAD (Asp-Glu-Ala-Asp) box polypeptide 39B///small nucleolar RNA, C/D box 84	NM_004640
214975_s_at	0.00135852	3.36443	MTMR1	myotubularin related protein 1	AK001816
211299_s_at	0.000172509	3.36029	FLOT2	flotillin 2	BC003683
219376_at	0.00366359	3.27501	ZNF322	zinc finger protein 322	NM_024639
217739_s_at	0.00993375	-3.24146	NAMPT	nicotinamide phosphoribosyltransferase	NM_005746
217234_s_at	0.0067903	3.21189	EZR	ezrin	AF199015
207793_s_at	0.00867214	3.209	EPB41	erythrocyte membrane protein band 4.1	NM_004437
201040_at	0.00233349	3.20111	GNAI2	guanine nucleotide binding protein (G protein), alpha inhibiting activity polypeptide 2	NM_002070
205220_at	0.0114324	-3.19117	HCAR3	hydroxycarboxylic acid receptor 3	NM_006018
215921_at	0.00768919	3.17036	NPIPA5///NPIPB3///NPIPB6///NPIPB8	nuclear pore complex interacting protein family, member A5///nuclear pore complex interacting protein family, member B3///nuclear pore complex interacting protein family, member B6///nuclear pore complex interacting protein family, member B8	AC002544
219312_s_at	0.0134968	-3.14898	ZBTB10	zinc finger and BTB domain containing 10	NM_023929
221618_s_at	0.00423965	3.13401	TAF9B	TAF9B RNA polymerase II, TATA box binding protein (TBP)-associated factor, 31kDa	AF077053
214696_at	0.00833	-3.12306	MIR22///MIR22HG	microRNA 22///MIR22 host gene (non-protein coding)	AF070569
222283_at	0.00560677	3.10553	ZNF480	zinc finger protein 480	BG387770
217097_s_at	0.00391548	3.10385	PHTF2	putative homeodomain transcription factor 2	AC004990
209753_s_at	0.000570969	3.09672	TMPO	thymopoietin	AF113682
211300_s_at	0.00920813	3.0791	TP53	tumor protein p53	K03199
203890_s_at	0.00179478	3.07635	DAPK3///MIR637	death-associated protein kinase 3///microRNA 637	BF686824
220797_at	0.00260806	3.02946	LOC284009///METTL16	uncharacterized LOC284009///methyltransferase like 16	NM_024086
201502_s_at	0.00479949	-3.02369	NFKBIA	nuclear factor of kappa light polypeptide gene enhancer in B-cells inhibitor, alpha	NM_020529
212291_at	0.000329693	3.00549	HIPK1	homeodomain interacting protein kinase 1	AI393355
212193_s_at	0.0119356	3.00491	LARP1	La ribonucleoprotein domain family, member 1	BE881529
220800_s_at	0.00267202	3.00426	TMOD3	tropomodulin 3 (ubiquitous)	NM_014547
208621_s_at	0.0133398	2.99434	EZR	ezrin	BF663141
220458_at	0.00231376	-2.99332			NM_018038
205461_at	1.75773e-05	2.97831	RAB35	RAB35, member RAS oncogene family	NM_006861
209457_at	0.0131075	-2.95234	DUSP5	dual specificity phosphatase 5	U16996
200634_at	0.000605035	2.9397	PFN1	profilin 1	NM_005022
221628_s_at	0.00020675	2.93307	GLYR1	glyoxylate reductase 1 homolog (Arabidopsis)	AF326966
214405_at	0.00524341	2.92387			Z39557
200613_at	0.00205117	2.92192	AP2M1	adaptor-related protein complex 2, mu 1 subunit	NM_004068
208364_at	0.00327069	2.88621	INPP4A	inositol polyphosphate-4-phosphatase, type I, 107kDa	NM_001566
213299_at	0.00158285	2.87961	ZBTB7A	zinc finger and BTB domain containing 7A	AW027070
208965_s_at	0.00255439	2.86884	IFI16	interferon, gamma-inducible protein 16	BG256677
212009_s_at	0.000318828	2.85697	STIP1	stress-induced phosphoprotein 1	AL553320
202843_at	0.0091446	-2.84656	DNAJB9	DnaJ (Hsp40) homolog, subfamily B, member 9	NM_012328
210317_s_at	0.00595663	2.83551	YWHAE	tyrosine 3-monooxygenase/tryptophan 5-monooxygenase activation protein, epsilon	U28936
206667_s_at	0.00451645	2.83015	SCAMP1	secretory carrier membrane protein 1	AF005037
200727_s_at	0.00342115	2.82234	ACTR2	ARP2 actin-related protein 2 homolog (yeast)	AA699583
215322_at	0.00791195	-2.82149	LONRF1	LON peptidase N-terminal domain and ring finger 1	AL080190
213606_s_at	8.62719e-05	2.81984	ARHGDIA	Rho GDP dissociation inhibitor (GDI) alpha	AI571798
211458_s_at	0.00746974	-2.81498	GABARAPL1///GABARAPL3	GABA(A) receptor-associated protein like 1///GABA(A) receptors associated protein like 3, pseudogene	AF180519
208151_x_at	0.0136218	2.81351	DDX17	DEAD (Asp-Glu-Ala-Asp) box helicase 17	NM_030881
204055_s_at	0.00191736	2.80822	CTAGE5	CTAGE family, member 5	NM_005930
205285_s_at	0.00178036	2.80798	FYB	FYN binding protein	AI633888
210649_s_at	0.00416283	2.80741	ARID1A	AT rich interactive domain 1A (SWI-like)	AF231056
215698_at	0.0087478	2.79411	KDM5A	lysine (K)-specific demethylase 5A	AF007135
201048_x_at	0.00101483	2.78012	RAB6A///WTH3DI	RAB6A, member RAS oncogene family///RAB6C-like	NM_002869
211893_x_at	0.00491194	2.76637	CD6	CD6 molecule	U66145
210512_s_at	0.00375526	-2.76045	VEGFA	vascular endothelial growth factor A	AF022375
209055_s_at	0.000676162	2.759	CDC5L	cell division cycle 5-like	AW268817
208751_at	0.00382181	2.74864	NAPA	N-ethylmaleimide-sensitive factor attachment protein, alpha	BC001165
36829_at	0.00181667	-2.73886	MIR6883///PER1	microRNA 6883///period circadian clock 1	AF022991
200922_at	3.1245e-05	2.72519	KDELR1	KDEL (Lys-Asp-Glu-Leu) endoplasmic reticulum protein retention receptor 1	NM_006801
217448_s_at	0.00235378	2.71553	TOX4	TOX high mobility group box family member 4	AL117508
201996_s_at	0.000991194	2.70983	SPEN	spen family transcriptional repressor	AL524033
218813_s_at	0.008672	2.70656	SH3GLB2	SH3-domain GRB2-like endophilin B2	NM_020145
211574_s_at	7.40452e-05	2.69069	CD46	CD46 molecule, complement regulatory protein	D84105
209722_s_at	0.00898844	2.68972	SERPINB9	serpin peptidase inhibitor, clade B (ovalbumin), member 9	BC002538
214918_at	0.00830648	-2.68655	HNRNPM	heterogeneous nuclear ribonucleoprotein M	AK024911
208879_x_at	0.000842894	2.68407	PRPF6	pre-mRNA processing factor 6	BG469030
AFFX-r2-Bs-thr-3_s_at	0.0119629	-2.67724			AFFX-r2-Bs-thr-3
216050_at	0.00424934	2.66551			AK024584
203056_s_at	0.00533993	2.65583	PRDM2	PR domain containing 2, with ZNF domain	NM_015866
217489_s_at	0.00209102	2.64908	IL6R	interleukin 6 receptor	S72848
201739_at	0.000141536	-2.64062	SGK1	serum/glucocorticoid regulated kinase 1	NM_005627
211825_s_at	0.00224118	2.63909	FLI1	Fli-1 proto-oncogene, ETS transcription factor	AF327066
200806_s_at	0.00361035	2.62428	HSPD1	heat shock 60kDa protein 1 (chaperonin)	BE256479
208727_s_at	0.0103135	2.61771	CDC42	cell division cycle 42	BC003682
201742_x_at	0.00108356	2.60934	SRSF1	serine/arginine-rich splicing factor 1	M69040
212107_s_at	0.0139984	2.59082	DHX9	DEAH (Asp-Glu-Ala-His) box helicase 9	BE561014
201211_s_at	0.00399116	2.58445	DDX3X	DEAD (Asp-Glu-Ala-Asp) box helicase 3, X-linked	NM_001356
214483_s_at	0.00395793	2.58207	ARFIP1	ADP-ribosylation factor interacting protein 1	AF124489
207334_s_at	0.00919447	2.56643	TGFBR2	transforming growth factor, beta receptor II (70/80kDa)	NM_003242
210455_at	0.00347934	2.56176	R3HCC1L	R3H domain and coiled-coil containing 1-like	AF050198
210790_s_at	0.00798019	2.52279	SAR1A	secretion associated, Ras related GTPase 1A	BC003658
205018_s_at	0.00520658	2.50709	MBNL2	muscleblind-like splicing regulator 2	NM_005757
201635_s_at	0.00650516	2.50501	FXR1	fragile X mental retardation, autosomal homolog 1	NM_005087
66053_at	0.00683264	2.50395	HNRNPUL2///HNRNPUL2-BSCL2	heterogeneous nuclear ribonucleoprotein U-like 2///HNRNPUL2-BSCL2 readthrough	AI738452
210218_s_at	0.00190832	2.49998	SP100	SP100 nuclear antigen	U36501
208653_s_at	0.00189564	2.49572	CD164	CD164 molecule, sialomucin	AF299343
214326_x_at	0.0116522	2.49033	JUND	jun D proto-oncogene	AI339541
211190_x_at	0.00845884	2.48728	CD84	CD84 molecule	AF054817
217544_at	0.0106812	-2.46015	MIR3916	microRNA 3916	AA768909
214714_at	0.00157796	-2.45608	ZNF394	zinc finger protein 394	AK022360
204113_at	0.00925397	2.44721	CELF1	CUGBP, Elav-like family member 1	NM_006560
211547_s_at	0.0117768	2.43725	PAFAH1B1	platelet-activating factor acetylhydrolase 1b, regulatory subunit 1 (45kDa)	L13387
212249_at	0.00735696	2.42832	PIK3R1	phosphoinositide-3-kinase, regulatory subunit 1 (alpha)	AI679268
218647_s_at	0.000197106	-2.42089	YRDC	yrdC N(6)-threonylcarbamoyltransferase domain containing	BE464161
202340_x_at	0.00997462	-2.40911	NR4A1	nuclear receptor subfamily 4, group A, member 1	NM_002135
207549_x_at	8.87436e-05	2.4061	CD46	CD46 molecule, complement regulatory protein	NM_002389
201295_s_at	0.00487555	2.40561	WSB1	WD repeat and SOCS box containing 1	BF111821
209184_s_at	0.0099405	-2.4018	IRS2	insulin receptor substrate 2	AF073310
209185_s_at	0.012619	-2.40048	IRS2	insulin receptor substrate 2	AF073310
208748_s_at	0.00663282	2.39832	FLOT1	flotillin 1	AA507012
213490_s_at	0.00194216	2.38554	MAP2K2	mitogen-activated protein kinase kinase 2	AI762811
210232_at	0.00228232	-2.38163	CDC42	cell division cycle 42	M35543
211136_s_at	0.00602075	2.37928	CLPTM1	cleft lip and palate associated transmembrane protein 1	BC004865
212575_at	0.000448193	2.37829	TMEM259	transmembrane protein 259	BF966155
207078_at	0.00649974	-2.37402	MED6	mediator complex subunit 6	NM_005466
213537_at	0.0108978	-2.35685	HLA-DPA1	major histocompatibility complex, class II, DP alpha 1	AI128225
200607_s_at	0.00504163	2.34711	RAD21	RAD21 homolog (S. pombe)	BG289967
212487_at	0.000307792	2.34551	GPATCH8	G patch domain containing 8	AI673812
208707_at	0.00699091	-2.34239	EIF5	eukaryotic translation initiation factor 5	BE552334
209383_at	0.00596576	-2.32348	DDIT3	DNA-damage-inducible transcript 3	BC003637
214216_s_at	0.00450903	2.32118	LARP4B	La ribonucleoprotein domain family, member 4B	AW628686
207968_s_at	0.0120965	2.31183	MEF2C	myocyte enhancer factor 2C	NM_002397
208744_x_at	0.000828867	2.30663	HSPH1	heat shock 105kDa/110kDa protein 1	D86956
202444_s_at	0.00638968	2.30328	ERLIN1	ER lipid raft associated 1	NM_006459
205281_s_at	0.0110166	-2.3004	PIGA	phosphatidylinositol glycan anchor biosynthesis, class A	NM_002641
210286_s_at	0.00721402	2.30028	SLC4A7	solute carrier family 4, sodium bicarbonate cotransporter, member 7	AF053755
200695_at	0.000300307	2.29869	PPP2R1A	protein phosphatase 2, regulatory subunit A, alpha	NM_014225
205020_s_at	0.0151381	-2.29823	ARL4A	ADP-ribosylation factor-like 4A	NM_005738
201868_s_at	0.0121619	2.29263	TBL1X	transducin (beta)-like 1X-linked	NM_005647
202773_s_at	0.000189012	2.29115	SFSWAP	splicing factor, suppressor of white-apricot family	NM_004592
203729_at	0.000686039	2.28641	EMP3	epithelial membrane protein 3	NM_001425
212420_at	0.00281554	2.2658	ELF1	E74-like factor 1 (ets domain transcription factor)	AL559590
205787_x_at	0.00154863	2.26327	LOC441155///ZC3H11A	zinc finger CCCH-type domain-containing-like///zinc finger CCCH-type containing 11A	AI803216
208868_s_at	0.00649797	-2.25904	GABARAPL1	GABA(A) receptor-associated protein like 1	BF125756
203809_s_at	0.00675598	2.25441	AKT2	v-akt murine thymoma viral oncogene homolog 2	NM_001626
211140_s_at	0.00264169	2.2505	CASP2	caspase 2, apoptosis-related cysteine peptidase	AF314174
222330_at	0.00646441	2.2469			AW974995
201264_at	0.00030534	2.24677	COPE	coatomer protein complex, subunit epsilon	NM_007263
210634_at	0.00310615	-2.24652	KLHL20	kelch-like family member 20	BC005253
219456_s_at	0.00869293	2.24097	RIN3	Ras and Rab interactor 3	NM_024832
203428_s_at	0.015432	2.23603	ASF1A	anti-silencing function 1A histone chaperone	AB028628
219347_at	0.000423107	-2.23327	NUDT15	nudix (nucleoside diphosphate linked moiety X)-type motif 15	NM_018283
201251_at	0.0148236	2.22958	PKM	pyruvate kinase, muscle	NM_002654
215357_s_at	0.000345179	2.22745	POLDIP3	polymerase (DNA-directed), delta interacting protein 3	Z93241
201831_s_at	0.00334923	2.21943	USO1	USO1 vesicle transport factor	BE875592
210541_s_at	0.000162449	2.21354	TRIM27	tripartite motif containing 27	AF230394
204393_s_at	0.0114693	-2.2037	ACPP	acid phosphatase, prostate	NM_001099
210338_s_at	0.00166199	2.20229	HSPA8///SNORD14C///SNORD14D	heat shock 70kDa protein 8///small nucleolar RNA, C/D box 14C///small nucleolar RNA, C/D box 14D	AB034951
AFFX-ThrX-3_at	0.0112075	-2.19723			AFFX-ThrX-3
203496_s_at	0.00144037	2.1817	MED1	mediator complex subunit 1	AF055994
214196_s_at	0.00182455	2.18126	TPP1	tripeptidyl peptidase I	AA602532
203258_at	0.00762708	2.18118	DRAP1	DR1-associated protein 1 (negative cofactor 2 alpha)	NM_006442
212451_at	0.00722616	2.17593	SECISBP2L	SECIS binding protein 2-like	N52532
210734_x_at	0.00249491	2.17534	MAX	MYC associated factor X	BC004516
201686_x_at	0.00930133	2.17033	API5	apoptosis inhibitor 5	AF229254
214820_at	0.00185717	2.16979	BRWD1	bromodomain and WD repeat domain containing 1	AJ002572
204480_s_at	0.00303535	2.16906	C9orf16	chromosome 9 open reading frame 16	NM_024112
217211_at	0.0144707	2.15976	ACTBP9///ACTBP9	---///actin, beta pseudogene 9	D50604
210943_s_at	0.0147431	2.15502	LYST	lysosomal trafficking regulator	U84744
209131_s_at	0.00881895	2.15332	SNAP23	synaptosomal-associated protein, 23kDa	U55936
201702_s_at	0.00493618	2.14676	PPP1R10	protein phosphatase 1, regulatory subunit 10	AI492873
213548_s_at	0.00135015	2.14619	CDV3	CDV3 homolog (mouse)	BG257762
208997_s_at	0.00641055	2.14548	UCP2	uncoupling protein 2 (mitochondrial, proton carrier)	U94592
204047_s_at	0.0154832	2.14498	PHACTR2	phosphatase and actin regulator 2	NM_014721
215339_at	0.0108352	2.14417	NKTR	natural killer cell triggering receptor	AI688640
213758_at	0.0038849	-2.14312	COX4I1	cytochrome c oxidase subunit IV isoform 1	AW337510
201668_x_at	0.00836654	2.14109	MARCKS	myristoylated alanine-rich protein kinase C substrate	AW163148
202118_s_at	0.00533125	2.13943	CPNE3	copine III	AA541758
212723_at	0.0118331	-2.1372	JMJD6	jumonji domain containing 6	AK021780
207419_s_at	0.00267635	2.13579	RAC2	ras-related C3 botulinum toxin substrate 2 (rho family, small GTP binding protein Rac2)	NM_002872
213971_s_at	0.00850602	2.13468	SUZ12///SUZ12P1	SUZ12 polycomb repressive complex 2 subunit///suppressor of zeste 12 homolog pseudogene 1	AI924660
204149_s_at	0.011826	2.13452	GSTM4	glutathione S-transferase mu 4	NM_000850
219878_s_at	0.00177524	2.13448	KLF13	Kruppel-like factor 13	NM_015995
219927_at	0.0103878	2.1336	FCF1	FCF1 rRNA-processing protein	NM_015962
213844_at	0.0137335	-2.13263	HOXA5	homeobox A5	NM_019102
220328_at	0.00861312	-2.1218	PHC3	polyhomeotic homolog 3 (Drosophila)	NM_024947
AFFX-HSAC07/X00351_5_at	0.00678487	2.11703	ACTB	actin, beta	AFFX-HSAC07/X00351_5
203330_s_at	0.00069911	2.11642	STX5	syntaxin 5	NM_003164
212434_at	0.000135353	-2.11485	GRPEL1	GrpE-like 1, mitochondrial (E. coli)	AI984421
219730_at	0.000919143	-2.1121	LOC100996782///MED18	mediator of RNA polymerase II transcription subunit 18-like///mediator complex subunit 18	NM_017638
220374_at	0.0100522	-2.11105	KLHL28	kelch-like family member 28	NM_017658
201360_at	0.0059254	2.10412	CST3	cystatin C	NM_000099
201170_s_at	0.0144098	-2.10382	BHLHE40	basic helix-loop-helix family, member e40	NM_003670
220969_s_at	0.0070484	2.09848			NM_030892
215029_at	0.00529362	-2.0929			AL117451
211453_s_at	0.0116754	2.09105	AKT2	v-akt murine thymoma viral oncogene homolog 2	M77198
210892_s_at	0.0147059	2.08476	GTF2I	general transcription factor IIi	BC004472
200964_at	0.00623728	2.08301	UBA1	ubiquitin-like modifier activating enzyme 1	NM_003334
201039_s_at	0.00433962	2.0812	RAD23A	RAD23 homolog A (S. cerevisiae)	NM_005053
211391_s_at	0.000318168	2.07937	PATZ1	POZ (BTB) and AT hook containing zinc finger 1	AF254087
201070_x_at	0.00208452	2.07744	SF3B1	splicing factor 3b, subunit 1, 155kDa	AI739389
201489_at	0.00761411	-2.07255	PPIF	peptidylprolyl isomerase F	BC005020
210974_s_at	0.000872792	2.07228	AP3D1	adaptor-related protein complex 3, delta 1 subunit	AF130042
212409_s_at	0.00912279	2.06203	TOR1AIP1	torsin A interacting protein 1	AK021613
216161_at	0.000468869	-2.05937	SBNO1	strawberry notch homolog 1 (Drosophila)	AK024128
216971_s_at	4.52208e-05	2.05836	PLEC	plectin	Z54367
AFFX-HUMRGE/M10098_5_at	0.00195122	2.05747			AFFX-HUMRGE/M10098_5
214305_s_at	0.00150136	2.05675	SF3B1	splicing factor 3b, subunit 1, 155kDa	AW003030
201883_s_at	0.00110432	-2.05497	B4GALT1	UDP-Gal:betaGlcNAc beta 1,4- galactosyltransferase, polypeptide 1	D29805
AFFX-BioC-3_at	0.000636453	-2.05484			AFFX-BioC-3
215273_s_at	0.00306991	2.0533	TADA3	transcriptional adaptor 3	AK024982
215352_at	0.00536037	2.04893	GIMAP1-GIMAP5///GIMAP5	GIMAP1-GIMAP5 readthrough///GTPase, IMAP family member 5	AL080068
201683_x_at	0.00371695	2.04855	TOX4	TOX high mobility group box family member 4	BE783632
211255_x_at	0.00718858	2.0477	DEDD	death effector domain containing	AF064605
202631_s_at	0.0149315	2.047	APPBP2	amyloid beta precursor protein (cytoplasmic tail) binding protein 2	NM_006380
211900_x_at	0.0135369	2.04622	CD6	CD6 molecule	U66146
209812_x_at	0.00196507	2.04598	CASP2	caspase 2, apoptosis-related cysteine peptidase	BC002427
AFFX-r2-Ec-bioC-3_at	0.000176726	-2.03887			AFFX-r2-Ec-bioC-3
212199_at	0.00205135	2.03674	MRFAP1L1	Morf4 family associated protein 1-like 1	AL566962
201234_at	0.00308821	2.03261	ILK	integrin-linked kinase	NM_004517
213799_s_at	0.00252937	2.02821	PTPRA	protein tyrosine phosphatase, receptor type, A	BF740139
215037_s_at	0.00663801	2.02457	BCL2L1	BCL2-like 1	U72398
200808_s_at	0.00218984	2.02067	ZYX	zyxin	NM_003461
212392_s_at	0.00497691	2.01574	LOC100996724///LOC100996761///LOC101929792///LOC101930416///PDE4DIP	phosphodiesterase 4D interacting protein-like///uncharacterized LOC100996761///uncharacterized LOC101929792///myomegalin-like///phosphodiesterase 4D interacting protein	AI950145
207223_s_at	0.00548148	2.01216	PTBP3	polypyrimidine tract binding protein 3	NM_005156
206082_at	0.00937046	2.0106	HCP5	HLA complex P5 (non-protein coding)	NM_006674
217294_s_at	0.000516932	2.00588	ENO1	enolase 1, (alpha)	U88968
216855_s_at	0.00256891	2.00363	HNRNPU	heterogeneous nuclear ribonucleoprotein U (scaffold attachment factor A)	D13413
202024_at	0.00931576	2.00053	ASNA1	arsA arsenite transporter, ATP-binding, homolog 1 (bacterial)	NM_004317
212028_at	0.000599923	1.99736	RBM25	RNA binding motif protein 25	BE466128
AFFX-HUMRGE/M10098_M_at	0.0118686	1.99302			AFFX-HUMRGE/M10098_M
215308_at	0.00651493	-1.99145	XRCC6	X-ray repair complementing defective repair in Chinese hamster cells 6	AF052148
210978_s_at	0.000603929	1.99084	TAGLN2	transgelin 2	BC002616
218936_s_at	0.00491989	-1.98946	CCDC59	coiled-coil domain containing 59	NM_014167
206409_at	0.00949119	1.98894	TIAM1	T-cell lymphoma invasion and metastasis 1	NM_003253
208698_s_at	0.0017609	1.98788	NONO	non-POU domain containing, octamer-binding	BC002364
218748_s_at	0.00310413	1.98119	EXOC5	exocyst complex component 5	NM_006544
202932_at	0.00690555	-1.97945	YES1	YES proto-oncogene 1, Src family tyrosine kinase	NM_005433
216684_s_at	0.00280375	1.97841	SS18	synovial sarcoma translocation, chromosome 18	AF257501
207319_s_at	0.014492	1.97662	CDK13	cyclin-dependent kinase 13	NM_003718
209629_s_at	0.00601555	1.97365	NXT2	nuclear transport factor 2-like export factor 2	AK023289
200751_s_at	0.000929022	1.97194	HNRNPC	heterogeneous nuclear ribonucleoprotein C (C1/C2)	BE898861
220046_s_at	0.00914063	-1.96987	CCNL1	cyclin L1	NM_020307
203254_s_at	0.0114389	1.9668	TLN1	talin 1	NM_006289
215820_x_at	0.0125252	1.96627	SNX13	sorting nexin 13	AK001861
218260_at	0.00352613	1.96268	DDA1	DET1 and DDB1 associated 1	NM_024050
204182_s_at	0.00180192	-1.95923	ZBTB43	zinc finger and BTB domain containing 43	NM_014007
210023_s_at	0.00485368	1.95921	PCGF1	polycomb group ring finger 1	BC004952
201476_s_at	0.00679896	1.9583	RRM1	ribonucleotide reductase M1	AI692974
218708_at	0.000715932	-1.95496	NXT1	nuclear transport factor 2-like export factor 1	NM_013248
212078_s_at	0.0100476	1.94928	KMT2A	lysine (K)-specific methyltransferase 2A	AA704766
209545_s_at	0.0114548	-1.94908	RIPK2	receptor-interacting serine-threonine kinase 2	AF027706
201008_s_at	0.0148206	1.94862	TXNIP	thioredoxin interacting protein	NM_006472
205731_s_at	0.00106364	1.94645	NCOA2	nuclear receptor coactivator 2	NM_006540
219243_at	0.00287666	1.94573	GIMAP4	GTPase, IMAP family member 4	NM_018326
214384_s_at	0.00403551	-1.94412	DCTN2	dynactin 2 (p50)	BF446672
214682_at	0.00559526	-1.94144	PKD1P1	polycystic kidney disease 1 (autosomal dominant) pseudogene 1	AK023376
219094_at	0.00818708	-1.93707	ARMC8	armadillo repeat containing 8	NM_014154
216027_at	0.0126535	-1.9345	TMX4	thioredoxin-related transmembrane protein 4	AI005473
215270_at	0.0117413	1.93298	LFNG	LFNG O-fucosylpeptide 3-beta-N-acetylglucosaminyltransferase	U94354
201746_at	0.00779863	1.93197	TP53	tumor protein p53	NM_000546
208536_s_at	0.0021185	1.92645	BCL2L11	BCL2-like 11 (apoptosis facilitator)	NM_006538
222044_at	0.00485671	-1.9232			AI199589
210470_x_at	0.0016167	1.92248	NONO	non-POU domain containing, octamer-binding	BC003129
204908_s_at	0.0122936	-1.92154	BCL3///MIR8085	B-cell CLL/lymphoma 3///microRNA 8085	NM_005178
214786_at	0.00784106	1.91897	MAP3K1	mitogen-activated protein kinase kinase kinase 1, E3 ubiquitin protein ligase	AA361361
202742_s_at	0.0109319	1.91233	PRKACB	protein kinase, cAMP-dependent, catalytic, beta	NM_002731
214040_s_at	0.00398091	1.91036	GSN	gelsolin	BE675337
200641_s_at	6.98509e-05	1.91027	YWHAZ	tyrosine 3-monooxygenase/tryptophan 5-monooxygenase activation protein, zeta	BC003623
201728_s_at	0.00115004	1.90866	KIAA0100	KIAA0100	AA904674
208610_s_at	0.000714049	1.90843	SRRM2	serine/arginine repetitive matrix 2	AI655799
214370_at	0.0069012	1.90784	S100A8	S100 calcium binding protein A8	AW238654
AFFX-r2-Ec-bioB-5_at	0.000663217	-1.9062			AFFX-r2-Ec-bioB-5
211561_x_at	0.00573061	1.9059	MAPK14	mitogen-activated protein kinase 14	L35253
206788_s_at	0.0104104	1.90407	CBFB	core-binding factor, beta subunit	AF294326
201708_s_at	0.0119328	1.9037	NIPSNAP1	nipsnap homolog 1 (C. elegans)	AW083371
215415_s_at	0.0153271	1.90244	LYST	lysosomal trafficking regulator	U70064
215434_x_at	0.00668347	1.90032	LOC102724250///NBPF1///NBPF10///NBPF11///NBPF14///NBPF15///NBPF19///NBPF26	neuroblastoma breakpoint family member 1-like///neuroblastoma breakpoint family, member 1///neuroblastoma breakpoint family, member 10///neuroblastoma breakpoint family, member 11///neuroblastoma breakpoint family, member 14///neuroblastoma breakpoint fam	AV684285
51228_at	0.0106108	1.89964	RBM12B	RNA binding motif protein 12B	N36928
202499_s_at	0.00918046	-1.89956	SLC2A3	solute carrier family 2 (facilitated glucose transporter), member 3	NM_006931
218319_at	0.0045413	-1.89887	PELI1	pellino E3 ubiquitin protein ligase 1	NM_020651
212595_s_at	0.0033497	1.89814	DAZAP2	DAZ associated protein 2	AL534321
208054_at	1.15322e-05	1.89645	HERC4	HECT and RLD domain containing E3 ubiquitin protein ligase 4	NM_015601
212374_at	0.00659162	-1.88927	FEM1B	fem-1 homolog b (C. elegans)	NM_015322
211672_s_at	0.00234053	1.88723	ARPC4///ARPC4-TTLL3	actin related protein 2/3 complex, subunit 4, 20kDa///ARPC4-TTLL3 readthrough	AF019888
216100_s_at	0.0121518	1.88681	TOR1AIP1	torsin A interacting protein 1	BG289527
200948_at	0.00110369	1.88662	MLF2	myeloid leukemia factor 2	NM_005439
210449_x_at	0.00752731	1.88151	MAPK14	mitogen-activated protein kinase 14	AF100544
202445_s_at	0.0144102	-1.8815	NOTCH2	notch 2	NM_024408
202574_s_at	0.000993772	1.88139	CSNK1G2	casein kinase 1, gamma 2	AL530441
201777_s_at	0.000330748	1.88018	EFCAB14	EF-hand calcium binding domain 14	BC002525
212529_at	0.00468202	1.87708	LSM12	LSM12 homolog (S. cerevisiae)	BF197707
214383_x_at	0.014246	1.87624	KLHDC3	kelch domain containing 3	BF063121
202842_s_at	0.0115064	-1.87385	DNAJB9	DnaJ (Hsp40) homolog, subfamily B, member 9	AL080081
211087_x_at	0.000373198	1.87269	MAPK14	mitogen-activated protein kinase 14	Z25432
201399_s_at	0.000765235	1.87265	TRAM1	translocation associated membrane protein 1	BC000687
211521_s_at	0.01003	1.87227	CYTH4	cytohesin 4	AF125349
212722_s_at	0.0107958	-1.87182	JMJD6	jumonji domain containing 6	AK021780
205179_s_at	0.00180161	1.86992	ADAM8	ADAM metallopeptidase domain 8	AI814527
209880_s_at	0.00793995	1.86457	SELPLG	selectin P ligand	U02297
212119_at	0.0119532	-1.85972	RHOQ	ras homolog family member Q	BF670447
AFFX-r2-Ec-bioC-5_at	0.000650747	-1.85346			AFFX-r2-Ec-bioC-5
209997_x_at	0.00583851	1.85302	PCM1	pericentriolar material 1	BC000453
201775_s_at	0.0104327	1.85196	EFCAB14	EF-hand calcium binding domain 14	AA676790
215855_s_at	0.00622072	-1.85113	TMF1	TATA element modulatory factor 1	AK021741
50314_i_at	0.00918968	1.851	C20orf27	chromosome 20 open reading frame 27	AI761506
206919_at	0.00909271	-1.84811	ELK4	ELK4, ETS-domain protein (SRF accessory protein 1)	NM_021795
200990_at	0.00824928	1.84643	TRIM28	tripartite motif containing 28	NM_005762
205026_at	0.00450668	1.84597	STAT5B	signal transducer and activator of transcription 5B	NM_012448
201156_s_at	0.00567053	1.84579	RAB5C	RAB5C, member RAS oncogene family	AF141304
222045_s_at	0.00113242	-1.84432	PCIF1	PDX1 C-terminal inhibiting factor 1	AI199589
209675_s_at	0.0146186	1.84168	HNRNPUL1	heterogeneous nuclear ribonucleoprotein U-like 1	BC004242
213218_at	0.00166636	1.84061	ZSCAN26	zinc finger and SCAN domain containing 26	AV705032
211968_s_at	0.000675441	1.84025	HSP90AA1	heat shock protein 90kDa alpha (cytosolic), class A member 1	AI962933
211017_s_at	0.00506873	1.8379	NF2	neurofibromin 2 (merlin)	AF123570
211450_s_at	0.00778944	1.83723	MSH6	mutS homolog 6	D89646
213328_at	0.00178323	1.83668	NEK1	NIMA-related kinase 1	AI936517
214683_s_at	0.00420167	-1.83635	CLK1	CDC-like kinase 1	AI251890
203927_at	0.00289669	-1.83394	NFKBIE	nuclear factor of kappa light polypeptide gene enhancer in B-cells inhibitor, epsilon	NM_004556
209996_x_at	0.0131832	1.83293	PCM1	pericentriolar material 1	AA931266
218724_s_at	0.00823034	1.8294	TGIF2	TGFB-induced factor homeobox 2	AL050318
210655_s_at	0.00685582	1.82682	FOXO3///FOXO3B	forkhead box O3///forkhead box O3B pseudogene	AF041336
209020_at	0.00761127	-1.82637	OSER1	oxidative stress responsive serine-rich 1	AF217514
219158_s_at	0.00736472	1.82521	NAA15	N(alpha)-acetyltransferase 15, NatA auxiliary subunit	AF327722
204370_at	0.00733808	-1.82436	CLP1	cleavage and polyadenylation factor I subunit 1	NM_006831
204628_s_at	0.0139359	1.82344	ITGB3	integrin, beta 3 (platelet glycoprotein IIIa, antigen CD61)	NM_000212
222142_at	0.0113215	-1.82168	CYLD	cylindromatosis (turban tumor syndrome)	AK024212
212008_at	0.000356131	1.82105	UBXN4	UBX domain protein 4	N29889
202979_s_at	0.0139687	1.81562	CREBZF	CREB/ATF bZIP transcription factor	NM_021212
201959_s_at	0.00548549	1.81355	MYCBP2	MYC binding protein 2, E3 ubiquitin protein ligase	AA488899
209137_s_at	0.0108245	1.81347	USP10	ubiquitin specific peptidase 10	BC000263
204897_at	0.00811507	-1.81342	PTGER4	prostaglandin E receptor 4 (subtype EP4)	AA897516
AFFX-r2-Ec-bioB-M_at	0.00155839	-1.81239			AFFX-r2-Ec-bioB-M
212227_x_at	0.00312274	-1.81075	EIF1	eukaryotic translation initiation factor 1	W67644
208403_x_at	0.00279827	1.81	MAX	MYC associated factor X	NM_002382
211681_s_at	0.00906246	1.80953	PDLIM5	PDZ and LIM domain 5	AF116705
219353_at	0.00708605	1.80944	NHLRC2	NHL repeat containing 2	NM_017687
202637_s_at	0.00975444	-1.80424	ICAM1	intercellular adhesion molecule 1	AI608725
211622_s_at	0.000608732	1.80233	ARF3	ADP-ribosylation factor 3	M33384
209694_at	0.0140452	-1.801	PTS	6-pyruvoyltetrahydropterin synthase	M97655
219913_s_at	0.00282884	1.80019	CRNKL1	crooked neck pre-mRNA splicing factor 1	NM_016652
201733_at	0.0103797	1.79919	CLCN3	chloride channel, voltage-sensitive 3	AA902971
203506_s_at	0.0141351	1.79774	MED12	mediator complex subunit 12	NM_005120
219234_x_at	0.0108031	1.79649	SCRN3	secernin 3	NM_024583
205214_at	0.00191352	-1.79567	STK17B	serine/threonine kinase 17b	NM_004226
207574_s_at	0.000797573	-1.79452	GADD45B	growth arrest and DNA-damage-inducible, beta	NM_015675
207604_s_at	0.00912062	1.79429	SLC4A7	solute carrier family 4, sodium bicarbonate cotransporter, member 7	NM_003615
201513_at	0.00597001	-1.79056	TSN	translin	NM_004622
220363_s_at	0.0122676	1.78992	ELMO2	engulfment and cell motility 2	NM_022086
221510_s_at	0.00365086	1.78846	GLS	glutaminase	AI828035
202021_x_at	0.0043788	-1.78726	EIF1	eukaryotic translation initiation factor 1	AF083441
218632_at	0.0152305	1.7857	HECTD3	HECT domain containing E3 ubiquitin protein ligase 3	NM_024602
201793_x_at	0.00449526	1.78269	SMG7	SMG7 nonsense mediated mRNA decay factor	NM_014837
33767_at	0.00266548	-1.78186	NEFH	neurofilament, heavy polypeptide	X15306
202434_s_at	0.0022648	1.78124	CYP1B1	cytochrome P450, family 1, subfamily B, polypeptide 1	N21019
214941_s_at	0.00813687	1.77925	PRPF40A	PRP40 pre-mRNA processing factor 40 homolog A (S. cerevisiae)	AA675900
218850_s_at	0.000434832	1.77915	LIMD1	LIM domains containing 1	NM_014240
AFFX-BioB-5_at	0.000939143	-1.77731			AFFX-BioB-5
201835_s_at	0.00123429	1.77695	PRKAB1	protein kinase, AMP-activated, beta 1 non-catalytic subunit	BC001007
200732_s_at	0.00565213	-1.77334	PTP4A1	protein tyrosine phosphatase type IVA, member 1	AL578310
215165_x_at	0.00650936	1.7714	UMPS	uridine monophosphate synthetase	AL080099
202879_s_at	0.00815154	1.7697	CYTH1	cytohesin 1	NM_004762
210786_s_at	0.000571647	1.76897	FLI1	Fli-1 proto-oncogene, ETS transcription factor	M93255
AFFX-BioB-M_at	0.00334664	-1.76836			AFFX-BioB-M
202656_s_at	0.00844884	-1.76808	SERTAD2	SERTA domain containing 2	BG107456
208932_at	0.00572035	1.76753	PPP4C	protein phosphatase 4, catalytic subunit	BC001416
221745_at	0.0075121	1.76604	DCAF7	DDB1 and CUL4 associated factor 7	AW575465
205411_at	0.00327458	1.76443	STK4	serine/threonine kinase 4	NM_006282
201730_s_at	0.00331803	1.76385	TPR	translocated promoter region, nuclear basket protein	BF110993
AFFX-BioC-5_at	0.00361607	-1.76346			AFFX-BioC-5
215706_x_at	0.00418167	1.76113	ZYX	zyxin	BC002323
212481_s_at	0.00399136	1.76109	TPM4	tropomyosin 4	AI214061
205740_s_at	0.00298177	1.76053	RBM42	RNA binding motif protein 42	NM_024321
219538_at	0.00977864	1.75997	WDR5B	WD repeat domain 5B	NM_019069
206668_s_at	0.00318983	1.7586	SCAMP1	secretory carrier membrane protein 1	NM_004866
214230_at	0.0110898	-1.7583	CDC42	cell division cycle 42	R37664
204758_s_at	0.014346	-1.75557	C2CD2L	C2CD2-like	NM_014807
221496_s_at	0.0101907	1.75449	TOB2	transducer of ERBB2, 2	AL008582
208376_at	0.0042724	1.7533	CCR4	chemokine (C-C motif) receptor 4	NM_005508
204084_s_at	0.0151159	1.75041	CLN5	ceroid-lipofuscinosis, neuronal 5	NM_006493
208876_s_at	0.00151648	1.74866	PAK2	p21 protein (Cdc42/Rac)-activated kinase 2	AF092132
219397_at	0.00228877	-1.74854	COQ10B	coenzyme Q10 homolog B (S. cerevisiae)	NM_025147
217677_at	0.00260176	1.74817	PLEKHA2	pleckstrin homology domain containing, family A (phosphoinositide binding specific) member 2	BF542055
210671_x_at	0.00508136	1.7477	MAPK8	mitogen-activated protein kinase 8	U35004
209042_s_at	0.0102733	-1.74457	UBE2G2	ubiquitin-conjugating enzyme E2G 2	BC001738
205594_at	0.011826	-1.74282	ZNF652	zinc finger protein 652	NM_014897
213718_at	0.0114633	-1.73537	RBM14-RBM4///RBM4	RBM14-RBM4 readthrough///RNA binding motif protein 4	BE222257
212514_x_at	0.0106189	1.7348	DDX3X	DEAD (Asp-Glu-Ala-Asp) box helicase 3, X-linked	R60068
201703_s_at	0.0139476	1.73234	PPP1R10	protein phosphatase 1, regulatory subunit 10	NM_002714
201167_x_at	0.00241805	1.73016	ARHGDIA	Rho GDP dissociation inhibitor (GDI) alpha	NM_004309
201446_s_at	0.00025957	1.7288	TIA1	TIA1 cytotoxic granule-associated RNA binding protein	BF692742
216682_s_at	0.000712638	1.72845	SUPT20H	suppressor of Ty 20 homolog (S. cerevisiae)	AK021457
215984_s_at	0.00841928	1.72841	ARFRP1	ADP-ribosylation factor related protein 1	AL121845
211823_s_at	0.0131651	1.72713	PXN	paxillin	D86862
204864_s_at	0.0103233	1.72537	IL6ST	interleukin 6 signal transducer	BE856546
219994_at	0.00916855	1.72208	APBB1IP	amyloid beta (A4) precursor protein-binding, family B, member 1 interacting protein	NM_019043
AFFX-BioB-3_at	0.00828615	-1.7165			AFFX-BioB-3
222286_at	0.0101749	1.71624	SNAPC3	small nuclear RNA activating complex, polypeptide 3, 50kDa	R43279
212432_at	0.00518387	-1.71592	GRPEL1	GrpE-like 1, mitochondrial (E. coli)	AL542571
218669_at	0.000782485	-1.71584	RAP2C	RAP2C, member of RAS oncogene family	NM_021183
219409_at	0.00954503	-1.71507	SNIP1	Smad nuclear interacting protein 1	NM_024700
219467_at	0.00672956	1.71053	GIN1	gypsy retrotransposon integrase 1	NM_017676
210537_s_at	0.00440039	1.70928	TADA2A	transcriptional adaptor 2A	BC001172
215781_s_at	0.0141219	1.70755	TOP3B	topoisomerase (DNA) III beta	D87012
221821_s_at	0.00513175	-1.70701	KANSL2	KAT8 regulatory NSL complex subunit 2	AK022732
205069_s_at	0.01536	-1.70652	ARHGAP26	Rho GTPase activating protein 26	NM_015071
204312_x_at	0.00593605	1.70508	CREB1	cAMP responsive element binding protein 1	AI655737
211363_s_at	0.00635499	1.70418	MTAP	methylthioadenosine phosphorylase	AF109294
222306_at	0.00111368	1.70345			AA521034
204853_at	0.00424098	1.70257	ORC2	origin recognition complex, subunit 2	NM_006190
204713_s_at	0.00941325	1.70107	F5	coagulation factor V (proaccelerin, labile factor)	NM_000130
208115_x_at	0.00747555	-1.69937	EDRF1	erythroid differentiation regulatory factor 1	NM_030897
209524_at	0.00878281	1.69872	HDGFRP3	hepatoma-derived growth factor, related protein 3	AK001280
215392_at	0.0129941	-1.69819			AU148154
211108_s_at	0.00748912	1.69765	JAK3	Janus kinase 3	U31601
216033_s_at	0.013138	1.69716	FYN	FYN proto-oncogene, Src family tyrosine kinase	S74774
202509_s_at	0.00157701	1.69524	TNFAIP2	tumor necrosis factor, alpha-induced protein 2	AI862445
209038_s_at	0.000110791	1.69446	EHD1	EH-domain containing 1	AL579035
203451_at	0.010166	1.69319	LDB1	LIM domain binding 1	NM_003893
202323_s_at	0.00688132	1.6906	ACBD3	acyl-CoA binding domain containing 3	AI636775
212130_x_at	0.00500997	-1.69021	EIF1	eukaryotic translation initiation factor 1	AL537707
AFFX-M27830_5_at	0.00281455	1.69017			AFFX-M27830_5
201745_at	0.00356008	-1.69008	TWF1	twinfilin actin-binding protein 1	NM_002822
215549_x_at	0.00104353	1.68982	CTAGE4///CTAGE8///CTAGE9	CTAGE family, member 4///CTAGE family, member 8///CTAGE family, member 9	AC005587
212075_s_at	0.0130748	1.68981	CSNK2A1	casein kinase 2, alpha 1 polypeptide	AI161318
222074_at	0.0017331	-1.68912	UROD	uroporphyrinogen decarboxylase	AW614435
218367_x_at	0.0126432	1.6869	USP21	ubiquitin specific peptidase 21	NM_012475
202657_s_at	0.00236653	-1.68641	SERTAD2	SERTA domain containing 2	NM_014755
209304_x_at	0.00115456	-1.68537	GADD45B	growth arrest and DNA-damage-inducible, beta	AF087853
201450_s_at	0.00141563	1.6848	TIA1	TIA1 cytotoxic granule-associated RNA binding protein	NM_022037
203110_at	0.0106409	1.68435	PTK2B	protein tyrosine kinase 2 beta	U43522
202556_s_at	0.00242012	1.68329	MCRS1	microspherule protein 1	NM_006337
202663_at	6.79323e-05	1.68269	WIPF1	WAS/WASL interacting protein family, member 1	AI005043
216205_s_at	0.000465951	1.68239	MFN2	mitofusin 2	AK021947
221512_at	0.00167194	1.68178	TMEM222	transmembrane protein 222	AL136683
218819_at	0.000118311	1.68091	INTS6	integrator complex subunit 6	NM_012141
210054_at	0.0125689	-1.68029	HAUS3	HAUS augmin-like complex, subunit 3	BC003648
205727_at	0.0149317	-1.67905	TEP1	telomerase-associated protein 1	NM_007110
202665_s_at	0.00728582	1.67766	WIPF1	WAS/WASL interacting protein family, member 1	NM_003387
210818_s_at	0.00662432	1.67502	BACH1///GRIK1-AS2	BTB and CNC homology 1, basic leucine zipper transcription factor 1///GRIK1 antisense RNA 2	AF026199
202710_at	0.00618849	1.67442	BET1	Bet1 golgi vesicular membrane trafficking protein	BC000899
209526_s_at	0.00242497	1.67327	HDGFRP3	hepatoma-derived growth factor, related protein 3	AB029156
201917_s_at	0.0068292	-1.67092	SLC25A36	solute carrier family 25 (pyrimidine nucleotide carrier ), member 36	NM_018155
208706_s_at	0.0073219	-1.67002	EIF5	eukaryotic translation initiation factor 5	AK026933
209113_s_at	0.00668135	1.66488	HMG20B	high mobility group 20B	AF288679
213746_s_at	0.00881263	1.66154	FLNA	filamin A, alpha	AW051856
209599_s_at	0.00379857	1.66148	PRUNE	prune exopolyphosphatase	AI762105
206562_s_at	0.00577962	1.66137	CSNK1A1	casein kinase 1, alpha 1	NM_001892
208459_s_at	0.00192298	1.66135	XPO7	exportin 7	NM_015024
202706_s_at	0.00432303	1.66133	UMPS	uridine monophosphate synthetase	NM_000373
201514_s_at	0.00158074	1.65949	G3BP1	GTPase activating protein (SH3 domain) binding protein 1	NM_005754
208077_at	0.0136742	-1.65936	C9orf38	chromosome 9 open reading frame 38	NM_014126
205369_x_at	0.00256683	1.65467	DBT	dihydrolipoamide branched chain transacylase E2	NM_001918
216392_s_at	0.00637476	1.65387	SEC23IP	SEC23 interacting protein	AK021846
206468_s_at	0.000994492	1.65385	METTL13	methyltransferase like 13	NM_015935
211205_x_at	0.00998934	1.65252	PIP5K1A	phosphatidylinositol-4-phosphate 5-kinase, type I, alpha	U78577
AFFX-r2-Ec-bioB-3_at	0.00214806	-1.65061			AFFX-r2-Ec-bioB-3
217847_s_at	0.00376419	1.64944	THRAP3	thyroid hormone receptor associated protein 3	NM_005119
211444_at	0.0104031	-1.64626	RP11-649A18.7		BC002811
201961_s_at	0.00386111	1.64624	RNF41	ring finger protein 41, E3 ubiquitin protein ligase	AL583171
201903_at	0.001677	1.64506	UQCRC1	ubiquinol-cytochrome c reductase core protein I	NM_003365
203158_s_at	0.006303	1.64373	GLS	glutaminase	AF097493
205462_s_at	0.001055	1.64125	HPCAL1	hippocalcin-like 1	NM_002149
218993_at	0.00616928	-1.64046	RNMTL1	RNA methyltransferase like 1	NM_018146
215399_s_at	0.00530245	1.63812	OS9	osteosarcoma amplified 9, endoplasmic reticulum lectin	AI683900
35160_at	0.00414862	1.6376	LDB1	LIM domain binding 1	AF064491
41047_at	0.0064596	1.63658	C9orf16	chromosome 9 open reading frame 16	AI885170
217919_s_at	0.00877255	1.63498	MRPL42	mitochondrial ribosomal protein L42	AL136659
200889_s_at	0.01064	1.63361	SSR1	signal sequence receptor, alpha	NM_003144
203610_s_at	0.00169891	1.63294	TRIM38	tripartite motif containing 38	AI363270
209852_x_at	0.00784363	1.6329	PSME3	proteasome (prosome, macropain) activator subunit 3 (PA28 gamma; Ki)	BC001423
208425_s_at	0.00115726	1.6328	TANC2	tetratricopeptide repeat, ankyrin repeat and coiled-coil containing 2	NM_015623
219679_s_at	0.0149479	1.63251	WAC	WW domain containing adaptor with coiled-coil	NM_018604
219016_at	0.00717945	-1.63184	FASTKD5	FAST kinase domains 5	NM_021826
216294_s_at	0.00776554	1.63092	KIAA1109	KIAA1109	AL137254
215693_x_at	0.00659111	-1.62892	DDX27	DEAD (Asp-Glu-Ala-Asp) box polypeptide 27	AL512707
212508_at	0.0126619	-1.62848	MOAP1	modulator of apoptosis 1	AK024029
202480_s_at	0.00653746	1.62674	DEDD	death effector domain containing	NM_004216
218972_at	0.00491631	-1.62585	TTC17	tetratricopeptide repeat domain 17	NM_018259
210622_x_at	0.0115974	1.62554	CDK10	cyclin-dependent kinase 10	AF153430
222082_at	0.00586225	1.62383	ZBTB7A	zinc finger and BTB domain containing 7A	AI568395
205760_s_at	0.0107604	1.62009	OGG1	8-oxoguanine DNA glycosylase	NM_016821
205921_s_at	0.0117089	1.61986	SLC6A6	solute carrier family 6 (neurotransmitter transporter), member 6	NM_003043
209497_s_at	0.00874363	1.61899	RBM4B	RNA binding motif protein 4B	BC003503
221269_s_at	0.0131137	1.6185	SH3BGRL3	SH3 domain binding glutamate-rich protein like 3	NM_031286
221959_at	0.00464135	-1.61691	FAM110B	family with sequence similarity 110, member B	BE672313
211086_x_at	0.0105603	1.61658	NEK1	NIMA-related kinase 1	Z25431
218540_at	0.00366088	1.61498	THTPA	thiamine triphosphatase	NM_024328
208632_at	0.00207313	-1.61444	RNF10	ring finger protein 10	AL578551
208290_s_at	0.00330993	1.61433	EIF5	eukaryotic translation initiation factor 5	NM_001969
213625_at	0.0140691	1.61166	ZKSCAN4	zinc finger with KRAB and SCAN domains 4	AW190088
1773_at	0.0032943	1.61116	CHURC1-FNTB///FNTB	CHURC1-FNTB readthrough///farnesyltransferase, CAAX box, beta	L00635
202476_s_at	0.00581642	1.60936	TUBGCP2	tubulin, gamma complex associated protein 2	BF002130
214965_at	0.000907661	-1.60911	SPATA2L	spermatogenesis associated 2-like	AF070574
202058_s_at	0.00564148	1.60855	KPNA1	karyopherin alpha 1 (importin alpha 5)	BC002374
210866_s_at	0.0111836	1.60802	CNOT4	CCR4-NOT transcription complex, subunit 4	AF180475
204080_at	0.0103432	-1.60709	TOE1	target of EGR1, member 1 (nuclear)	NM_025077
213704_at	0.0117424	-1.60685	RABGGTB///SNORD45A///SNORD45B///SNORD45C	Rab geranylgeranyltransferase, beta subunit///small nucleolar RNA, C/D box 45A///small nucleolar RNA, C/D box 45B///small nucleolar RNA, C/D box 45C	AA129753
201751_at	0.00475063	-1.60598	JOSD1	Josephin domain containing 1	NM_014876
220235_s_at	0.00132118	1.60575	LRIF1	ligand dependent nuclear receptor interacting factor 1	NM_018372
219868_s_at	0.00959319	1.60332	ANKFY1	ankyrin repeat and FYVE domain containing 1	NM_016376
201768_s_at	0.00554475	1.60177	CLINT1	clathrin interactor 1	BC004467
208750_s_at	0.0028804	1.60067	ARF1///MIR3620	ADP-ribosylation factor 1///microRNA 3620	AF052179
221235_s_at	0.00215837	-1.59774	TGFBRAP1	transforming growth factor, beta receptor associated protein 1	NM_030825
37793_r_at	0.00367512	1.59625	RAD51D	RAD51 paralog D	AF034956
201950_x_at	0.0108801	1.59408	CAPZB	capping protein (actin filament) muscle Z-line, beta	NM_004930
217310_s_at	0.00717096	1.5937	FOXJ3	forkhead box J3	AK027075
213023_at	0.0154358	1.59122	UTRN	utrophin	NM_007124
210616_s_at	0.00047548	-1.59088	SEC31A	SEC31 homolog A (S. cerevisiae)	AB020712
213376_at	0.000280182	-1.58894	ZBTB1	zinc finger and BTB domain containing 1	AI656706
217783_s_at	0.0145606	-1.58843	YPEL5	yippee-like 5 (Drosophila)	NM_016061
203614_at	0.00014654	1.58829	ALG11///UTP14C	ALG11, alpha-1,2-mannosyltransferase///UTP14, U3 small nucleolar ribonucleoprotein, homolog C (yeast)	NM_021645
203297_s_at	0.0124938	-1.5876	JARID2	jumonji, AT rich interactive domain 2	BG029530
200784_s_at	0.00619047	1.5866	LRP1	low density lipoprotein receptor-related protein 1	BF304759
203739_at	0.00501178	1.58654	ZNF217	zinc finger protein 217	NM_006526
203740_at	0.0141973	-1.58648	MPHOSPH6	M-phase phosphoprotein 6	NM_005792
200810_s_at	0.0114688	-1.58635	CIRBP	cold inducible RNA binding protein	NM_001280
207735_at	0.000470405	-1.5862	RNF125	ring finger protein 125, E3 ubiquitin protein ligase	NM_017831
220728_at	0.00518542	-1.58587			NM_025120
213710_s_at	0.0136187	1.58502	CALM1	calmodulin 1 (phosphorylase kinase, delta)	AL523275
218075_at	0.00577778	1.58435	AAAS	achalasia, adrenocortical insufficiency, alacrimia	NM_015665
214931_s_at	0.00659819	1.58415	SRPK2	SRSF protein kinase 2	AC005070
200803_s_at	0.00171757	1.58355	TMBIM6	transmembrane BAX inhibitor motif containing 6	NM_003217
200811_at	0.00924959	-1.5831	CIRBP	cold inducible RNA binding protein	NM_001280
209051_s_at	0.00083162	1.58278	RALGDS	ral guanine nucleotide dissociation stimulator	AF295773
211454_x_at	0.00649886	1.57376	FKSG49	FKSG49	AF336878
219924_s_at	0.00935196	1.5717	ZMYM6	zinc finger, MYM-type 6	NM_007167
212048_s_at	0.00284075	-1.57137	YARS	tyrosyl-tRNA synthetase	AW245400
209181_s_at	0.00374588	-1.57129	RABGGTB///SNORD45A///SNORD45B///SNORD45C	Rab geranylgeranyltransferase, beta subunit///small nucleolar RNA, C/D box 45A///small nucleolar RNA, C/D box 45B///small nucleolar RNA, C/D box 45C	U49245
203053_at	0.011284	-1.57097	BCAS2	breast carcinoma amplified sequence 2	NM_005872
212497_at	0.00576332	1.56723	MAPK1IP1L	mitogen-activated protein kinase 1 interacting protein 1-like	AK025580
208840_s_at	0.013657	-1.5669	G3BP2	GTPase activating protein (SH3 domain) binding protein 2	AB014560
209300_s_at	0.0108752	-1.56292	NECAP1	NECAP endocytosis associated 1	BC002888
213549_at	0.0113195	-1.56076	PDZD8	PDZ domain containing 8	AI890972
202278_s_at	0.00799687	1.56007	SPTLC1	serine palmitoyltransferase, long chain base subunit 1	NM_006415
219691_at	0.000390326	1.55801	SAMD9	sterile alpha motif domain containing 9	NM_017654
214958_s_at	0.0115043	1.55654	TMC6	transmembrane channel-like 6	AK021738
202719_s_at	0.00960497	1.55501	TES	testis derived transcript (3 LIM domains)	NM_015641
202169_s_at	0.00601168	1.554	AASDHPPT	aminoadipate-semialdehyde dehydrogenase-phosphopantetheinyl transferase	AF302110
217301_x_at	0.0011152	1.55378	RBBP4	retinoblastoma binding protein 4	X71810
218855_at	0.00925569	1.55336	TPRA1	transmembrane protein, adipocyte asscociated 1	NM_016372
213872_at	0.00565477	1.55158			BE465032
201720_s_at	0.00106039	1.55146	LAPTM5	lysosomal protein transmembrane 5	AI589086
200859_x_at	0.00729404	1.55134	FLNA	filamin A, alpha	NM_001456
217859_s_at	0.000164071	1.55115	SLC39A9	solute carrier family 39, member 9	NM_018375
211090_s_at	0.00586997	1.54943	PRPF4B	pre-mRNA processing factor 4B	Z25435
214726_x_at	0.00879788	1.54884	ADD1	adducin 1 (alpha)	AL556041
202206_at	0.00476583	-1.548	ARL4C	ADP-ribosylation factor-like 4C	AW450363
200916_at	0.00958083	1.54653	TAGLN2	transgelin 2	NM_003564
219608_s_at	0.00634081	1.54614	FBXO38	F-box protein 38	NM_024862
221611_s_at	0.00495308	-1.54584	PHF7	PHD finger protein 7	AY014283
210926_at	0.0127067	1.54564	POTEKP	POTE ankyrin domain family, member K, pseudogene	AY014272
219453_at	0.0109045	-1.54557	KLHL36	kelch-like family member 36	NM_024731
215778_x_at	0.00235262	-1.54331	HAB1	B1 for mucin	AJ006206
202942_at	0.00936232	-1.54325	ETFB	electron-transfer-flavoprotein, beta polypeptide	NM_001985
211801_x_at	0.000148185	1.54122	MFN1	mitofusin 1	AF329637
217309_s_at	0.0115397	1.54096	DSCR3	Down syndrome critical region gene 3	AJ001867
205511_at	0.00256497	-1.54061	FLJ10038	uncharacterized protein FLJ10038	NM_017976
204481_at	0.00194362	-1.54019	BRPF1	bromodomain and PHD finger containing, 1	NM_004634
221140_s_at	0.000933297	1.53955	GPR132	G protein-coupled receptor 132	NM_013345
211936_at	0.0109166	-1.53952	HSPA5	heat shock 70kDa protein 5 (glucose-regulated protein, 78kDa)	AF216292
205284_at	0.0081807	-1.539	URB2	URB2 ribosome biogenesis 2 homolog (S. cerevisiae)	NM_014777
212007_at	0.00227258	1.53897	UBXN4	UBX domain protein 4	AI927512
203406_at	0.00732947	1.53707	MFAP1	microfibrillar-associated protein 1	NM_005926
221727_at	0.0136976	-1.53688	SUB1	SUB1 homolog (S. cerevisiae)	AA456973
215758_x_at	0.00941745	1.53674	ZNF93	zinc finger protein 93	AC007204
200598_s_at	0.0105268	1.53502	HSP90B1///MIR3652	heat shock protein 90kDa beta (Grp94), member 1///microRNA 3652	AI582238
202914_s_at	0.00528963	1.53433	ARHGEF11	Rho guanine nucleotide exchange factor (GEF) 11	NM_014784
211210_x_at	0.0145738	1.53364	SH2D1A	SH2 domain containing 1A	AF100539
218489_s_at	0.0150772	1.53344	ALAD	aminolevulinate dehydratase	BC000977
221953_s_at	0.000136606	-1.53327	MMP24-AS1	MMP24 antisense RNA 1	W45551
217420_s_at	0.00612835	1.53253	POLR2A	polymerase (RNA) II (DNA directed) polypeptide A, 220kDa	M21610
215072_x_at	0.00402145	-1.53019	EDRF1	erythroid differentiation regulatory factor 1	AK025270
210581_x_at	0.00230625	1.52959	PATZ1	POZ (BTB) and AT hook containing zinc finger 1	AF254088
208050_s_at	0.0101656	1.52937	CASP2	caspase 2, apoptosis-related cysteine peptidase	NM_001224
200785_s_at	0.010089	1.52783	LRP1	low density lipoprotein receptor-related protein 1	NM_002332
213804_at	0.00393629	-1.52737	INPP5B	inositol polyphosphate-5-phosphatase, 75kDa	AI039084
204280_at	0.00540459	1.52639	RGS14	regulator of G-protein signaling 14	NM_006480
200719_at	0.012543	-1.52552	SKP1	S-phase kinase-associated protein 1	BE964043
218188_s_at	0.00509266	-1.52509	TIMM13	translocase of inner mitochondrial membrane 13 homolog (yeast)	NM_012458
32209_at	0.00472064	1.52504	FAM89B	family with sequence similarity 89, member B	AF052151
206571_s_at	0.0109574	-1.52464	MAP4K4	mitogen-activated protein kinase kinase kinase kinase 4	NM_004834
218023_s_at	0.0098293	-1.52306	FAM53C	family with sequence similarity 53, member C	NM_016605
210623_at	0.00293221	-1.52279	UBXN1	UBX domain protein 1	BC001372
208710_s_at	0.000872327	1.52244	AP3D1	adaptor-related protein complex 3, delta 1 subunit	AI424923
214300_s_at	0.00485022	1.52211	TOP3A	topoisomerase (DNA) III alpha	AI676092
216591_s_at	0.0119359	1.52165	SDHC	succinate dehydrogenase complex, subunit C, integral membrane protein, 15kDa	AF080579
201052_s_at	0.000335701	1.52059	PSMF1	proteasome (prosome, macropain) inhibitor subunit 1 (PI31)	BG029917
208325_s_at	0.010149	1.52044	AKAP13	A kinase (PRKA) anchor protein 13	NM_006738
218916_at	0.00267227	-1.5202	ZNF747///ZNF768	zinc finger protein 747///zinc finger protein 768	NM_024671
214513_s_at	0.00433103	1.51939	CREB1	cAMP responsive element binding protein 1	M34356
217765_at	0.00333164	1.51865	NRBP1	nuclear receptor binding protein 1	NM_013392
216405_at	0.0150982	-1.51691			M14087
211211_x_at	0.0137348	1.51341	SH2D1A	SH2 domain containing 1A	AF100542
218143_s_at	0.00104187	1.51337	SCAMP2	secretory carrier membrane protein 2	NM_005697
215955_x_at	0.0127817	1.51286	ARHGAP26	Rho GTPase activating protein 26	Y10388
201383_s_at	5.34404e-05	1.51203	NBR1	neighbor of BRCA1 gene 1	AL044170
221501_x_at	0.0146414	1.51025	LOC101930075///NPIPA1///NPIPA2///NPIPA3///NPIPA5///NPIPA7///NPIPA8///PKD1P1	polycystin-1-like///nuclear pore complex interacting protein family, member A1///nuclear pore complex interacting protein family, member A2///nuclear pore complex interacting protein family, member A3///nuclear pore complex interacting protein family, mem	AF229069
212209_at	0.00800705	1.50769	MED13L	mediator complex subunit 13-like	AL133033
213579_s_at	0.007981	-1.50733	EP300	E1A binding protein p300	AI459462
210916_s_at	0.00923558	1.50611	CD44	CD44 molecule (Indian blood group)	AF098641
204958_at	0.0100121	-1.50454	PLK3	polo-like kinase 3	NM_004073
201063_at	0.0117394	-1.50229	RCN1	reticulocalbin 1, EF-hand calcium binding domain	NM_002901
221287_at	0.0101659	1.49946	RNASEL	ribonuclease L (2',5'-oligoisoadenylate synthetase-dependent)	NM_021133
217354_s_at	0.00211866	1.49869	HPS1	Hermansky-Pudlak syndrome 1	AL022313
220243_at	0.0140669	1.49867	ZBTB44	zinc finger and BTB domain containing 44	NM_014155
215708_s_at	0.00953933	1.49661	PRIM2///PRIM2B	primase, DNA, polypeptide 2 (58kDa)///primase, DNA, polypeptide 2 (58kDa) pseudogene	AL121975
214843_s_at	0.0143643	1.49637	USP33	ubiquitin specific peptidase 33	AK022864
218401_s_at	0.00561104	-1.49499	ZNF281	zinc finger protein 281	AU150752
211949_s_at	0.00893373	1.49373	NOLC1	nucleolar and coiled-body phosphoprotein 1	AI355279
217948_at	0.00676808	1.49272	FAM127B	family with sequence similarity 127, member B	NM_015582
201747_s_at	0.00675871	1.49265	SAFB	scaffold attachment factor B	AI769566
206929_s_at	0.000581402	1.49215	NFIC	nuclear factor I/C (CCAAT-binding transcription factor)	NM_005597
210706_s_at	0.00917573	1.49189	RNF24	ring finger protein 24	BC000213
31799_at	0.00358526	1.49126			AF070618
218923_at	0.00508752	-1.49051	CTBS	chitobiase, di-N-acetyl-	AW304174
218085_at	0.0134141	1.48842	CHMP5	charged multivesicular body protein 5	NM_015961
208074_s_at	0.00757272	1.48705	AP2S1	adaptor-related protein complex 2, sigma 1 subunit	NM_021575
208759_at	0.000398658	1.4865	NCSTN	nicastrin	AF240468
203391_at	0.0122435	-1.48632	FKBP2	FK506 binding protein 2, 13kDa	NM_004470
209939_x_at	0.0101193	-1.48619	CFLAR	CASP8 and FADD-like apoptosis regulator	AF005775
208705_s_at	0.003182	-1.48582	EIF5	eukaryotic translation initiation factor 5	BG481972
205022_s_at	0.00342138	-1.48564	FOXN3	forkhead box N3	NM_005197
200987_x_at	0.00847832	1.48482	PSME3	proteasome (prosome, macropain) activator subunit 3 (PA28 gamma; Ki)	AA758755
34449_at	0.00521239	1.48445	CASP2	caspase 2, apoptosis-related cysteine peptidase	U13022
221839_s_at	0.00841342	-1.48427	UBAP2	ubiquitin associated protein 2	AK026088
AFFX-HSAC07/X00351_M_at	0.0145284	1.48392	ACTB	actin, beta	AFFX-HSAC07/X00351_M
202592_at	0.00771392	1.48316	BLOC1S1	biogenesis of lysosomal organelles complex-1, subunit 1	NM_001487
215985_at	0.00690128	1.48202	HCG8///ZNRD1-AS1	HLA complex group 8///ZNRD1 antisense RNA 1	X92110
219842_at	0.011435	1.48165	ARL15	ADP-ribosylation factor-like 15	NM_019087
214537_at	0.0101872	1.48085	HIST1H1D	histone cluster 1, H1d	NM_005320
208120_x_at	0.00759607	1.48006	FKSG49	FKSG49	NM_031221
217818_s_at	0.00560561	1.47994	ARPC4	actin related protein 2/3 complex, subunit 4, 20kDa	BE891920
204506_at	0.00888483	1.47734	PPP3R1	protein phosphatase 3, regulatory subunit B, alpha	AL544951
211543_s_at	0.00431056	1.47647	GRK6	G protein-coupled receptor kinase 6	AF040752
218680_x_at	3.75354e-05	-1.47558	HYPK///MIR1282///SERF2///SERF2-C15ORF63	huntingtin interacting protein K///microRNA 1282///small EDRK-rich factor 2///SERF2-C15orf63 readthrough	NM_016400
202424_at	0.00608049	1.47549	MAP2K2	mitogen-activated protein kinase kinase 2	NM_030662
