# Supplementary material for: Gene Expression Analysis before and after Treatment with Adalimumab in Patients with Ankylosing Spondylitis Identifies Molecular Pathways Associated with Response to Therapy
Source: Genes (Basel). 2017 Apr 24;8(4):127. doi: 10.3390/genes8040127 (PMC5406874; doi:10.3390/genes8040127)
Supplement: Supplementary file 1 [file genes-08-00127-s001.zip › Table S7 AS.xls]

## Sheet: Foglio1
Table S7. Genes modulated in AS patients, group 2 before treatment versus healthy controls
Probe Set ID	p value	FC	Gene Symbol	Gene Title	Representative Public ID
216901_s_at	5.24373e-05	12.7376	IKZF1	IKAROS family zinc finger 1 (Ikaros)	S80876
201367_s_at	1.24522e-05	10.2836	ZFP36L2	ZFP36 ring finger protein-like 2	AI356398
215220_s_at	6.44442e-05	7.83102	TPR	translocated promoter region, nuclear basket protein	AK023111
204909_at	0.000227303	6.96377	DDX6	DEAD (Asp-Glu-Ala-Asp) box helicase 6	NM_004397
213998_s_at	0.000343512	6.08071	DDX17	DEAD (Asp-Glu-Ala-Asp) box helicase 17	AW188131
211973_at	0.000164634	5.73004	NUDT3	nudix (nucleoside diphosphate linked moiety X)-type motif 3	AW341200
216069_at	0.0014356	5.36662	PRMT2	protein arginine methyltransferase 2	AL050065
212105_s_at	0.000238248	5.20085	DHX9	DEAH (Asp-Glu-Ala-His) box helicase 9	BF313832
221092_at	0.00296629	4.99009	IKZF3	IKAROS family zinc finger 3 (Aiolos)	NM_012481
204863_s_at	5.26875e-05	4.96714	IL6ST	interleukin 6 signal transducer	BE856546
211022_s_at	0.000393119	4.95417	ATRX	alpha thalassemia/mental retardation syndrome X-linked	BC002521
200917_s_at	8.18608e-06	4.87364	SRPR	signal recognition particle receptor (docking protein)	NM_003139
211272_s_at	0.000388637	4.80856	DGKA	diacylglycerol kinase, alpha 80kDa	AF064771
213472_at	0.000207064	4.67455	HNRNPH1	heterogeneous nuclear ribonucleoprotein H1 (H)	AI022387
208797_s_at	0.00118993	4.64	GOLGA8A	golgin A8 family, member A	AF204231
AFFX-HUMISGF3A/M97935_5_at	0.0017963	4.59972	STAT1	signal transducer and activator of transcription 1, 91kDa	AFFX-HUMISGF3A/M97935_5
200796_s_at	0.000436728	4.43144	MCL1	myeloid cell leukemia 1	BF594446
209803_s_at	0.0083269	-4.39927	PHLDA2	pleckstrin homology-like domain, family A, member 2	AF001294
213926_s_at	0.00145565	4.31231	AGFG1	ArfGAP with FG repeats 1	AI742626
211000_s_at	0.00308903	4.22074	IL6ST	interleukin 6 signal transducer	AB015706
213986_s_at	1.16346e-05	4.18945	TMEM259	transmembrane protein 259	AI805266
216915_s_at	0.000217153	4.0506	PTPN12	protein tyrosine phosphatase, non-receptor type 12	S69182
214971_s_at	0.000377601	4.04125	ST6GAL1	ST6 beta-galactosamide alpha-2,6-sialyltranferase 1	AV695711
208601_s_at	0.013109	4.00391	TUBB1	tubulin, beta 1 class VI	NM_030773
208900_s_at	0.000139943	3.98656	TOP1	topoisomerase (DNA) I	J03250
212079_s_at	0.000489351	3.98394	KMT2A	lysine (K)-specific methyltransferase 2A	AA715041
214551_s_at	0.00404388	3.92195	CD7	CD7 molecule	NM_006137
76897_s_at	0.00415686	3.86834	FKBP15	FK506 binding protein 15, 133kDa	AA628140
211299_s_at	6.08554e-05	3.85493	FLOT2	flotillin 2	BC003683
217591_at	0.0103874	-3.80764	SKIL	SKI-like proto-oncogene	BF725121
221220_s_at	0.000109127	3.78569	SCYL2	SCY1-like 2 (S. cerevisiae)	NM_017988
221705_s_at	0.000165159	3.74094	SIKE1	suppressor of IKBKE 1	BC005934
211027_s_at	0.000864432	3.71488	IKBKB	inhibitor of kappa light polypeptide gene enhancer in B-cells, kinase beta	BC006231
216361_s_at	0.000640213	3.67423	KAT6A	K(lysine) acetyltransferase 6A	AJ251844
209754_s_at	1.91905e-05	3.64548	TMPO	thymopoietin	AF113682
212574_x_at	0.000245458	3.63471	TMEM259	transmembrane protein 259	AC004528
208602_x_at	0.0003704	3.61865	CD6	CD6 molecule	NM_006725
200841_s_at	0.000399248	3.61152	EPRS	glutamyl-prolyl-tRNA synthetase	AI142677
210935_s_at	9.03301e-05	3.56452	WDR1	WD repeat domain 1	AF274954
220797_at	0.000275448	3.56194	LOC284009///METTL16	uncharacterized LOC284009///methyltransferase like 16	NM_024086
201040_at	0.000217353	3.53895	GNAI2	guanine nucleotide binding protein (G protein), alpha inhibiting activity polypeptide 2	NM_002070
213688_at	0.000120398	3.53452	CALM1///CALM2///CALM3	calmodulin 1 (phosphorylase kinase, delta)///calmodulin 2 (phosphorylase kinase, delta)///calmodulin 3 (phosphorylase kinase, delta)	N25325
200041_s_at	3.47447e-06	3.52116	ATP6V1G2-DDX39B///DDX39B///SNORD84	ATP6V1G2-DDX39B readthrough (NMD candidate)///DEAD (Asp-Glu-Ala-Asp) box polypeptide 39B///small nucleolar RNA, C/D box 84	NM_004640
211861_x_at	0.00466131	3.5175	CD28	CD28 molecule	AF222343
214975_s_at	7.94608e-05	3.5077	MTMR1	myotubularin related protein 1	AK001816
214405_at	0.000250311	3.47896			Z39557
220220_at	0.010753	3.42176	LRRC37A2///LRRC37A4P	leucine rich repeat containing 37, member A2///leucine rich repeat containing 37, member A4, pseudogene	NM_018001
213446_s_at	0.00122645	3.41421	IQGAP1	IQ motif containing GTPase activating protein 1	AI679073
203828_s_at	0.00181385	3.40773	IL32	interleukin 32	NM_004221
212249_at	0.00363755	3.38832	PIK3R1	phosphoinositide-3-kinase, regulatory subunit 1 (alpha)	AI679268
207793_s_at	0.000114519	3.38086	EPB41	erythrocyte membrane protein band 4.1	NM_004437
214326_x_at	0.000478797	3.33986	JUND	jun D proto-oncogene	AI339541
209936_at	5.83706e-05	3.33754	RBM5	RNA binding motif protein 5	AF107493
204840_s_at	0.00512416	3.3301	EEA1	early endosome antigen 1	NM_003566
220306_at	0.000951227	-3.32749	FAM46C	family with sequence similarity 46, member C	NM_017709
211085_s_at	3.35119e-06	3.32124	STK4	serine/threonine kinase 4	Z25430
208721_s_at	4.24341e-05	3.31682	ANAPC5	anaphase promoting complex subunit 5	BF967271
215099_s_at	0.000293474	3.31067	RXRB	retinoid X receptor, beta	BF337038
210932_s_at	0.00103298	3.31	RNF6	ring finger protein (C3H2C3 type) 6	AF293342
209722_s_at	0.000519786	3.28887	SERPINB9	serpin peptidase inhibitor, clade B (ovalbumin), member 9	BC002538
214190_x_at	0.000538923	3.27684	GGA2	golgi-associated, gamma adaptin ear containing, ARF binding protein 2	AI799984
210187_at	0.00204762	-3.25919	FKBP1A///LOC101929368	FK506 binding protein 1A, 12kDa///uncharacterized LOC101929368	BC005147
200604_s_at	0.000453764	3.2575	PRKAR1A	protein kinase, cAMP-dependent, regulatory, type I, alpha	M18468
212193_s_at	1.19677e-05	3.2564	LARP1	La ribonucleoprotein domain family, member 1	BE881529
205461_at	9.56512e-05	3.23028	RAB35	RAB35, member RAS oncogene family	NM_006861
212332_at	0.00136184	3.20763	RBL2	retinoblastoma-like 2	BF110947
221638_s_at	0.00180032	3.18809	STX16	syntaxin 16	AF008937
222330_at	0.00281466	3.16423			AW974995
203751_x_at	0.00028538	3.11735	JUND	jun D proto-oncogene	NM_005354
213606_s_at	0.000110618	3.10754	ARHGDIA	Rho GDP dissociation inhibitor (GDI) alpha	AI571798
208364_at	9.91871e-05	3.10709	INPP4A	inositol polyphosphate-4-phosphatase, type I, 107kDa	NM_001566
204560_at	0.00146264	3.10206	FKBP5	FK506 binding protein 5	NM_004117
33148_at	0.0033697	3.06905	ZFR	zinc finger RNA binding protein	AI459274
211893_x_at	0.000776161	3.03268	CD6	CD6 molecule	U66145
208621_s_at	0.00338452	2.96407	EZR	ezrin	BF663141
203809_s_at	0.000111185	2.95325	AKT2	v-akt murine thymoma viral oncogene homolog 2	NM_001626
208751_at	0.000123425	2.94871	NAPA	N-ethylmaleimide-sensitive factor attachment protein, alpha	BC001165
216834_at	0.0138069	-2.9469	RGS1	regulator of G-protein signaling 1	S59049
200634_at	9.2366e-05	2.93631	PFN1	profilin 1	NM_005022
201324_at	0.00158994	-2.93358	EMP1	epithelial membrane protein 1	NM_001423
213957_s_at	0.00277627	2.8957	CEP350	centrosomal protein 350kDa	AA635523
200769_s_at	0.00286766	2.88092	MAT2A	methionine adenosyltransferase II, alpha	BC001686
211192_s_at	0.000576848	2.86903	CD84	CD84 molecule	AF054818
205239_at	0.00114443	-2.85832	AREG	amphiregulin	NM_001657
36711_at	0.0144769	-2.85353	MAFF	v-maf avian musculoaponeurotic fibrosarcoma oncogene homolog F	AL021977
217234_s_at	0.00046507	2.85279	EZR	ezrin	AF199015
202912_at	0.0149797	-2.85132	ADM	adrenomedullin	NM_001124
218813_s_at	0.000585261	2.84287	SH3GLB2	SH3-domain GRB2-like endophilin B2	NM_020145
221618_s_at	0.00209516	2.83603	TAF9B	TAF9B RNA polymerase II, TATA box binding protein (TBP)-associated factor, 31kDa	AF077053
205285_s_at	0.000195739	2.83337	FYB	FYN binding protein	AI633888
211300_s_at	0.000244783	2.83203	TP53	tumor protein p53	K03199
217544_at	0.000610519	-2.82462	MIR3916	microRNA 3916	AA768909
203056_s_at	0.000918507	2.8124	PRDM2	PR domain containing 2, with ZNF domain	NM_015866
203890_s_at	0.000111154	2.81174	DAPK3///MIR637	death-associated protein kinase 3///microRNA 637	BF686824
201235_s_at	0.0154484	2.77134	BTG2	BTG family, member 2	BG339064
210317_s_at	0.00119429	2.77046	YWHAE	tyrosine 3-monooxygenase/tryptophan 5-monooxygenase activation protein, epsilon	U28936
212107_s_at	0.00254764	2.76506	DHX9	DEAH (Asp-Glu-Ala-His) box helicase 9	BE561014
221628_s_at	0.000366617	2.7609	GLYR1	glyoxylate reductase 1 homolog (Arabidopsis)	AF326966
211081_s_at	0.00429816	2.7525	MAP4K5	mitogen-activated protein kinase kinase kinase kinase 5	Z25426
213299_at	0.00114062	2.7322	ZBTB7A	zinc finger and BTB domain containing 7A	AW027070
200613_at	5.28309e-05	2.72683	AP2M1	adaptor-related protein complex 2, mu 1 subunit	NM_004068
211016_x_at	3.49761e-05	2.72292	HSPA4	heat shock 70kDa protein 4	BC002526
207334_s_at	0.00115847	2.71014	TGFBR2	transforming growth factor, beta receptor II (70/80kDa)	NM_003242
222378_at	0.00790659	2.70136			AW973791
200727_s_at	5.48234e-05	2.69455	ACTR2	ARP2 actin-related protein 2 homolog (yeast)	AA699583
208151_x_at	0.00329014	2.66505	DDX17	DEAD (Asp-Glu-Ala-Asp) box helicase 17	NM_030881
201996_s_at	4.51258e-05	2.6637	SPEN	spen family transcriptional repressor	AL524033
200922_at	6.93737e-05	2.64984	KDELR1	KDEL (Lys-Asp-Glu-Leu) endoplasmic reticulum protein retention receptor 1	NM_006801
208965_s_at	0.000926508	2.64152	IFI16	interferon, gamma-inducible protein 16	BG256677
214474_at	0.00101563	2.6399	PRKAB2	protein kinase, AMP-activated, beta 2 non-catalytic subunit	NM_005399
209753_s_at	0.00186049	2.62589	TMPO	thymopoietin	AF113682
214723_x_at	0.00917942	2.62413	ANKRD36	ankyrin repeat domain 36	AB046861
201461_s_at	0.00938683	2.61229	MAPKAPK2	mitogen-activated protein kinase-activated protein kinase 2	NM_004759
208997_s_at	0.000678351	2.60736	UCP2	uncoupling protein 2 (mitochondrial, proton carrier)	U94592
201635_s_at	2.94843e-05	2.60397	FXR1	fragile X mental retardation, autosomal homolog 1	NM_005087
201668_x_at	0.000407093	2.58923	MARCKS	myristoylated alanine-rich protein kinase C substrate	AW163148
203258_at	0.000736819	2.58187	DRAP1	DR1-associated protein 1 (negative cofactor 2 alpha)	NM_006442
216627_s_at	0.0045708	2.57845	B4GALT1	UDP-Gal:betaGlcNAc beta 1,4- galactosyltransferase, polypeptide 1	U10473
202601_s_at	0.0043287	2.57697	HTATSF1	HIV-1 Tat specific factor 1	AI373539
219456_s_at	0.00281958	2.5701	RIN3	Ras and Rab interactor 3	NM_024832
221602_s_at	0.00746092	2.55011	FAIM3	Fas apoptotic inhibitory molecule 3	AI084226
211077_s_at	0.00105644	2.5475	TLK1	tousled-like kinase 1	Z25421
208078_s_at	0.00266053	-2.5438	SIK1	salt-inducible kinase 1	NM_030751
222283_at	0.00217745	2.5433	ZNF480	zinc finger protein 480	BG387770
208879_x_at	0.000357616	2.54065	PRPF6	pre-mRNA processing factor 6	BG469030
201048_x_at	0.000847595	2.53787	RAB6A///WTH3DI	RAB6A, member RAS oncogene family///RAB6C-like	NM_002869
212291_at	0.000194891	2.5337	HIPK1	homeodomain interacting protein kinase 1	AI393355
215921_at	0.000672803	2.52876	NPIPA5///NPIPB3///NPIPB6///NPIPB8	nuclear pore complex interacting protein family, member A5///nuclear pore complex interacting protein family, member B3///nuclear pore complex interacting protein family, member B6///nuclear pore complex interacting protein family, member B8	AC002544
202773_s_at	0.000457206	2.5284	SFSWAP	splicing factor, suppressor of white-apricot family	NM_004592
212487_at	0.000132405	2.52376	GPATCH8	G patch domain containing 8	AI673812
220800_s_at	0.00112515	2.52142	TMOD3	tropomodulin 3 (ubiquitous)	NM_014547
214450_at	0.0114465	2.51669	CTSW	cathepsin W	NM_001335
219730_at	0.0016202	-2.51582	LOC100996782///MED18	mediator of RNA polymerase II transcription subunit 18-like///mediator complex subunit 18	NM_017638
211900_x_at	0.00173865	2.51347	CD6	CD6 molecule	U66146
211825_s_at	0.00030754	2.50158	FLI1	Fli-1 proto-oncogene, ETS transcription factor	AF327066
219312_s_at	0.00953468	-2.50157	ZBTB10	zinc finger and BTB domain containing 10	NM_023929
213286_at	0.00262851	2.49492	ZFR	zinc finger RNA binding protein	BF445199
216855_s_at	0.000239849	2.48753	HNRNPU	heterogeneous nuclear ribonucleoprotein U (scaffold attachment factor A)	D13413
201295_s_at	0.00126801	2.47788	WSB1	WD repeat and SOCS box containing 1	BF111821
217097_s_at	0.00252249	2.47507	PHTF2	putative homeodomain transcription factor 2	AC004990
208727_s_at	0.00721372	2.46116	CDC42	cell division cycle 42	BC003682
211136_s_at	0.000569238	2.46068	CLPTM1	cleft lip and palate associated transmembrane protein 1	BC004865
212009_s_at	0.00357591	2.45606	STIP1	stress-induced phosphoprotein 1	AL553320
218600_at	0.000721911	2.4529	LIMD2	LIM domain containing 2	NM_030576
206667_s_at	0.0131561	2.44272	SCAMP1	secretory carrier membrane protein 1	AF005037
204480_s_at	5.19085e-06	2.44163	C9orf16	chromosome 9 open reading frame 16	NM_024112
200695_at	4.94737e-05	2.44097	PPP2R1A	protein phosphatase 2, regulatory subunit A, alpha	NM_014225
210649_s_at	3.02362e-06	2.42194	ARID1A	AT rich interactive domain 1A (SWI-like)	AF231056
214007_s_at	0.00150406	2.42166	TWF1	twinfilin actin-binding protein 1	AW665024
209535_s_at	0.00657418	-2.42045			AF127481
220940_at	0.00438138	2.41302	ANKRD36B	ankyrin repeat domain 36B	NM_025190
220132_s_at	0.0145213	2.40743	CLEC2D	C-type lectin domain family 2, member D	NM_013269
214196_s_at	0.000380628	2.40574	TPP1	tripeptidyl peptidase I	AA602532
217448_s_at	0.000818495	2.40358	TOX4	TOX high mobility group box family member 4	AL117508
200607_s_at	0.000464021	2.40188	RAD21	RAD21 homolog (S. pombe)	BG289967
205468_s_at	0.00353471	2.39141	IRF5	interferon regulatory factor 5	AI028035
217412_at	0.0148941	2.39138	T-Cell Receptor V-alpha region///TRAV9-2///TRAV9-2	SubName: Full=V-alpha 22; Flags: Precursor; Fragment;///T cell receptor alpha variable 9-2///---	AE000659
208748_s_at	0.00102865	2.38427	FLOT1	flotillin 1	AA507012
208719_s_at	0.00418316	2.38159	DDX17	DEAD (Asp-Glu-Ala-Asp) box helicase 17	U59321
202554_s_at	0.0137331	2.38103	GSTM3	glutathione S-transferase mu 3 (brain)	AL527430
211574_s_at	1.16224e-05	2.3799	CD46	CD46 molecule, complement regulatory protein	D84105
207419_s_at	6.61513e-05	2.37283	RAC2	ras-related C3 botulinum toxin substrate 2 (rho family, small GTP binding protein Rac2)	NM_002872
201264_at	0.000121672	2.36638	COPE	coatomer protein complex, subunit epsilon	NM_007263
201360_at	0.000217996	2.36626	CST3	cystatin C	NM_000099
201070_x_at	0.000708359	2.35113	SF3B1	splicing factor 3b, subunit 1, 155kDa	AI739389
214336_s_at	0.00661161	2.34679	COPA	coatomer protein complex, subunit alpha	AI621079
203385_at	0.014713	2.34623	DGKA	diacylglycerol kinase, alpha 80kDa	NM_001345
207583_at	0.0148417	2.3425	ABCD2	ATP-binding cassette, sub-family D (ALD), member 2	NM_005164
217211_at	0.00367771	2.34162	ACTBP9///ACTBP9	---///actin, beta pseudogene 9	D50604
205655_at	0.00871542	2.33795	MDM4	MDM4, p53 regulator	NM_002393
220458_at	0.000561401	-2.33603			NM_018038
212220_at	0.00867576	2.32719	PSME4	proteasome (prosome, macropain) activator subunit 4	AI972268
217489_s_at	0.00562992	2.32686	IL6R	interleukin 6 receptor	S72848
214305_s_at	0.000535448	2.32448	SF3B1	splicing factor 3b, subunit 1, 155kDa	AW003030
203887_s_at	0.00930405	-2.32276	THBD	thrombomodulin	NM_000361
209344_at	0.00958882	2.31769	TPM4	tropomyosin 4	BC002827
210892_s_at	0.000246946	2.31707	GTF2I	general transcription factor IIi	BC004472
200806_s_at	0.000838665	2.31693	HSPD1	heat shock 60kDa protein 1 (chaperonin)	BE256479
205456_at	0.000818828	2.3165	CD3E	CD3e molecule, epsilon (CD3-TCR complex)	NM_000733
217602_at	0.00558239	2.31355	LOC101060363///PPIA	peptidyl-prolyl cis-trans isomerase A-like///peptidylprolyl isomerase A (cyclophilin A)	AI191118
208653_s_at	0.000278846	2.31202	CD164	CD164 molecule, sialomucin	AF299343
203294_s_at	0.00428075	2.31093	LMAN1	lectin, mannose-binding, 1	U09716
212451_at	0.00244079	2.30606	SECISBP2L	SECIS binding protein 2-like	N52532
AFFX-HUMRGE/M10098_M_at	3.36622e-05	2.30601			AFFX-HUMRGE/M10098_M
201742_x_at	7.89698e-05	2.30519	SRSF1	serine/arginine-rich splicing factor 1	M69040
205018_s_at	0.000361472	2.30232	MBNL2	muscleblind-like splicing regulator 2	NM_005757
216527_at	0.0100686	2.29241	HCG18	HLA complex group 18 (non-protein coding)	AL049252
204116_at	0.00025912	2.29006	IL2RG	interleukin 2 receptor, gamma	NM_000206
215698_at	0.00730816	2.28796	KDM5A	lysine (K)-specific demethylase 5A	AF007135
211097_s_at	0.0135264	2.28792	PBX2	pre-B-cell leukemia homeobox 2	BC003111
202879_s_at	8.36368e-05	2.28065	CYTH1	cytohesin 1	NM_004762
AFFX-HSAC07/X00351_5_at	0.000984704	2.27717	ACTB	actin, beta	AFFX-HSAC07/X00351_5
213490_s_at	0.000220051	2.2766	MAP2K2	mitogen-activated protein kinase kinase 2	AI762811
215352_at	0.0138298	2.27457	GIMAP1-GIMAP5///GIMAP5	GIMAP1-GIMAP5 readthrough///GTPase, IMAP family member 5	AL080068
210057_at	0.00436371	2.27251	BOLA2///LOC101060386///SMG1	bolA family member 2///serine/threonine-protein kinase SMG1-like///SMG1 phosphatidylinositol 3-kinase-related kinase	U32581
219872_at	0.000578958	2.26934	FAM198B	family with sequence similarity 198, member B	NM_016613
219878_s_at	6.06068e-06	2.26733	KLF13	Kruppel-like factor 13	NM_015995
211856_x_at	0.000866776	2.26686	CD28	CD28 molecule	AF222341
202241_at	0.00487972	-2.25668	TRIB1	tribbles pseudokinase 1	NM_025195
209055_s_at	0.00389682	2.25587	CDC5L	cell division cycle 5-like	AW268817
215891_s_at	0.00449815	2.2547	GM2A	GM2 ganglioside activator	X61094
200948_at	0.000786256	2.25384	MLF2	myeloid leukemia factor 2	NM_005439
214918_at	0.00511061	-2.25314	HNRNPM	heterogeneous nuclear ribonucleoprotein M	AK024911
203330_s_at	4.024e-05	2.24821	STX5	syntaxin 5	NM_003164
221006_s_at	0.00830246	2.24716	SNX27	sorting nexin family member 27	NM_030918
206491_s_at	5.02748e-05	2.24417	NAPA	N-ethylmaleimide-sensitive factor attachment protein, alpha	NM_003827
213799_s_at	3.13052e-05	2.24157	PTPRA	protein tyrosine phosphatase, receptor type, A	BF740139
210218_s_at	0.00242476	2.23949	SP100	SP100 nuclear antigen	U36501
214881_s_at	0.00581906	2.23511	UBTF	upstream binding transcription factor, RNA polymerase I	X56687
205748_s_at	0.00217808	2.23291	RNF126	ring finger protein 126	NM_017876
203085_s_at	0.0012456	2.22778	TGFB1	transforming growth factor, beta 1	BC000125
213548_s_at	6.95541e-05	2.21356	CDV3	CDV3 homolog (mouse)	BG257762
215339_at	0.00660118	2.20724	NKTR	natural killer cell triggering receptor	AI688640
209880_s_at	0.000673309	2.20673	SELPLG	selectin P ligand	U02297
210734_x_at	0.000419505	2.20149	MAX	MYC associated factor X	BC004516
208536_s_at	0.00212331	2.20103	BCL2L11	BCL2-like 11 (apoptosis facilitator)	NM_006538
AFFX-HUMRGE/M10098_5_at	5.63333e-06	2.1997			AFFX-HUMRGE/M10098_5
207968_s_at	0.0069339	2.19223	MEF2C	myocyte enhancer factor 2C	NM_002397
205787_x_at	0.00136409	2.19045	LOC441155///ZC3H11A	zinc finger CCCH-type domain-containing-like///zinc finger CCCH-type containing 11A	AI803216
211190_x_at	4.03719e-05	2.18967	CD84	CD84 molecule	AF054817
210286_s_at	0.000429391	2.18362	SLC4A7	solute carrier family 4, sodium bicarbonate cotransporter, member 7	AF053755
212420_at	0.000181492	2.18327	ELF1	E74-like factor 1 (ets domain transcription factor)	AL559590
210512_s_at	0.00136767	-2.18195	VEGFA	vascular endothelial growth factor A	AF022375
201211_s_at	0.00219845	2.18187	DDX3X	DEAD (Asp-Glu-Ala-Asp) box helicase 3, X-linked	NM_001356
214370_at	0.000567792	2.17969	S100A8	S100 calcium binding protein A8	AW238654
215357_s_at	0.000409652	2.17578	POLDIP3	polymerase (DNA-directed), delta interacting protein 3	Z93241
218805_at	0.00544976	2.17164	GIMAP1-GIMAP5///GIMAP5	GIMAP1-GIMAP5 readthrough///GTPase, IMAP family member 5	NM_018384
217202_s_at	0.00382058	2.16889	GLUL	glutamate-ammonia ligase	U08626
201039_s_at	0.0010195	2.16366	RAD23A	RAD23 homolog A (S. cerevisiae)	NM_005053
210845_s_at	0.00575831	-2.16302	PLAUR	plasminogen activator, urokinase receptor	U08839
210455_at	0.000357602	2.16143	R3HCC1L	R3H domain and coiled-coil containing 1-like	AF050198
204440_at	0.0108068	-2.16099	CD83	CD83 molecule	NM_004233
201647_s_at	0.000674266	2.15718	SCARB2	scavenger receptor class B, member 2	NM_005506
220946_s_at	0.000456567	2.15694	SETD2	SET domain containing 2	NM_014159
214755_at	0.00324436	-2.15675	UAP1L1	UDP-N-acteylglucosamine pyrophosphorylase 1-like 1	AK022632
211140_s_at	0.000954748	2.15648	CASP2	caspase 2, apoptosis-related cysteine peptidase	AF314174
206980_s_at	0.000755284	2.15501	FLT3LG	fms-related tyrosine kinase 3 ligand	NM_001459
201683_x_at	0.000365018	2.15343	TOX4	TOX high mobility group box family member 4	BE783632
215775_at	0.00954657	2.14491	THBS1	thrombospondin 1	BF084105
200808_s_at	5.16233e-05	2.14462	ZYX	zyxin	NM_003461
217729_s_at	0.00268339	2.14356	AES	amino-terminal enhancer of split	NM_001130
209457_at	0.00446992	-2.14253	DUSP5	dual specificity phosphatase 5	U16996
203729_at	5.36579e-06	2.14099	EMP3	epithelial membrane protein 3	NM_001425
208042_at	0.00320854	2.13657	AGGF1	angiogenic factor with G patch and FHA domains 1	NM_013303
203491_s_at	0.00182854	2.13606	CEP57	centrosomal protein 57kDa	AI123527
214383_x_at	0.0053309	2.13581	KLHDC3	kelch domain containing 3	BF063121
214820_at	0.00211741	2.12296	BRWD1	bromodomain and WD repeat domain containing 1	AJ002572
212575_at	0.00235998	2.12066	TMEM259	transmembrane protein 259	BF966155
215037_s_at	0.00241569	2.11812	BCL2L1	BCL2-like 1	U72398
216971_s_at	0.000447394	2.11776	PLEC	plectin	Z54367
207549_x_at	1.35225e-05	2.11326	CD46	CD46 molecule, complement regulatory protein	NM_002389
219496_at	0.00656006	-2.10785	SOWAHC	sosondowah ankyrin repeat domain family member C	NM_023016
214216_s_at	0.00857024	2.10451	LARP4B	La ribonucleoprotein domain family, member 4B	AW628686
204960_at	0.00616006	2.10385	PTPRCAP	protein tyrosine phosphatase, receptor type, C-associated protein	NM_005608
210125_s_at	0.000823039	2.09812	BANF1	barrier to autointegration factor 1	AF044773
221764_at	0.000656571	2.09782	R3HDM4	R3H domain containing 4	AL574186
201777_s_at	4.63745e-05	2.09554	EFCAB14	EF-hand calcium binding domain 14	BC002525
203032_s_at	0.000262262	2.08863	FH	fumarate hydratase	NM_000143
205179_s_at	0.000710292	2.08847	ADAM8	ADAM metallopeptidase domain 8	AI814527
208698_s_at	3.31269e-05	2.08768	NONO	non-POU domain containing, octamer-binding	BC002364
215512_at	0.00120639	2.08712	2006-03-01	membrane-associated ring finger (C3HC4) 6, E3 ubiquitin protein ligase	AK000970
215820_x_at	0.00113509	2.08604	SNX13	sorting nexin 13	AK001861
202444_s_at	0.00153881	2.08588	ERLIN1	ER lipid raft associated 1	NM_006459
219347_at	4.55935e-06	-2.0834	NUDT15	nudix (nucleoside diphosphate linked moiety X)-type motif 15	NM_018283
200671_s_at	0.00492989	2.08211	SPTBN1	spectrin, beta, non-erythrocytic 1	N92501
211458_s_at	0.00630607	-2.08154	GABARAPL1///GABARAPL3	GABA(A) receptor-associated protein like 1///GABA(A) receptors associated protein like 3, pseudogene	AF180519
204896_s_at	0.000112093	2.08144	PTGER4	prostaglandin E receptor 4 (subtype EP4)	AI675173
209761_s_at	0.000762707	2.08116	SP110	SP110 nuclear body protein	AA969194
211189_x_at	0.00148787	2.07849	CD84	CD84 molecule	AF054816
202643_s_at	0.00522859	-2.07822	TNFAIP3	tumor necrosis factor, alpha-induced protein 3	AI738896
208917_x_at	0.00882234	2.07738	NADK	NAD kinase	BE674658
218260_at	0.000241812	2.07593	DDA1	DET1 and DDB1 associated 1	NM_024050
211937_at	0.00324789	2.07383	EIF4B	eukaryotic translation initiation factor 4B	NM_001417
219724_s_at	0.0118648	2.07317	TESPA1	thymocyte expressed, positive selection associated 1	NM_014796
208707_at	0.00332388	-2.07174	EIF5	eukaryotic translation initiation factor 5	BE552334
203574_at	0.00466051	-2.06651	NFIL3	nuclear factor, interleukin 3 regulated	NM_005384
202118_s_at	0.00126692	2.06586	CPNE3	copine III	AA541758
203634_s_at	0.00254936	2.06449	CPT1A	carnitine palmitoyltransferase 1A (liver)	NM_001876
203523_at	0.00211163	2.06349	LSP1	lymphocyte-specific protein 1	NM_002339
202621_at	0.000893448	2.06203	IRF3	interferon regulatory factor 3	NM_001571
66053_at	0.00266736	2.06168	HNRNPUL2///HNRNPUL2-BSCL2	heterogeneous nuclear ribonucleoprotein U-like 2///HNRNPUL2-BSCL2 readthrough	AI738452
203394_s_at	0.00579782	-2.06149	HES1	hes family bHLH transcription factor 1	BE973687
64064_at	0.00359261	2.06084	GIMAP1-GIMAP5///GIMAP5	GIMAP1-GIMAP5 readthrough///GTPase, IMAP family member 5	AI435089
214693_x_at	0.0117483	2.05892	NBPF10///NBPF14///NBPF26///NBPF9	neuroblastoma breakpoint family, member 10///neuroblastoma breakpoint family, member 14///neuroblastoma breakpoint family, member 26///neuroblastoma breakpoint family, member 9	BE732345
211902_x_at	0.0103275	2.05772	YME1L1	YME1-like 1 ATPase	L34703
215270_at	0.000142739	2.0574	LFNG	LFNG O-fucosylpeptide 3-beta-N-acetylglucosaminyltransferase	U94354
210943_s_at	0.00631433	2.04848	LYST	lysosomal trafficking regulator	U84744
210424_s_at	0.0134231	2.04681	GOLGA8A///GOLGA8B///LOC101930583	golgin A8 family, member A///golgin A8 family, member B///uncharacterized LOC101930583	AF164622
200751_s_at	5.99592e-05	2.04302	HNRNPC	heterogeneous nuclear ribonucleoprotein C (C1/C2)	BE898861
87100_at	0.00750286	2.04001	ABHD2	abhydrolase domain containing 2	AI832249
216042_at	0.0129524	2.03815	TNFRSF25	tumor necrosis factor receptor superfamily, member 25	AI275938
215273_s_at	0.00496097	2.03723	TADA3	transcriptional adaptor 3	AK024982
202024_at	0.000290719	2.03718	ASNA1	arsA arsenite transporter, ATP-binding, homolog 1 (bacterial)	NM_004317
211521_s_at	0.00339624	2.03498	CYTH4	cytohesin 4	AF125349
213298_at	0.00363336	2.02802	NFIC	nuclear factor I/C (CCAAT-binding transcription factor)	X12492
211584_s_at	0.00923761	2.02583	NPAT	nuclear protein, ataxia-telangiectasia locus	U58852
201868_s_at	0.000635102	2.0253	TBL1X	transducin (beta)-like 1X-linked	NM_005647
201708_s_at	0.00384499	2.02154	NIPSNAP1	nipsnap homolog 1 (C. elegans)	AW083371
212529_at	0.000183283	2.01903	LSM12	LSM12 homolog (S. cerevisiae)	BF197707
217294_s_at	0.000183181	2.01887	ENO1	enolase 1, (alpha)	U88968
213971_s_at	0.00328281	2.01748	SUZ12///SUZ12P1	SUZ12 polycomb repressive complex 2 subunit///suppressor of zeste 12 homolog pseudogene 1	AI924660
216629_at	0.014939	2.01724	SRRM2	serine/arginine repetitive matrix 2	AC004493
209675_s_at	0.00212943	2.01613	HNRNPUL1	heterogeneous nuclear ribonucleoprotein U-like 1	BC004242
215236_s_at	0.00470474	2.01506	PICALM	phosphatidylinositol binding clathrin assembly protein	AV721177
214484_s_at	0.0141537	2.01423	SIGMAR1	sigma non-opioid intracellular receptor 1	AF226604
215159_s_at	0.0130376	2.01375	NADK	NAD kinase	AI239732
201008_s_at	0.00250689	2.01221	TXNIP	thioredoxin interacting protein	NM_006472
210966_x_at	0.000233377	2.01112	LARP1	La ribonucleoprotein domain family, member 1	BC001460
201043_s_at	0.00591486	2.00927	ANP32A	acidic (leucine-rich) nuclear phosphoprotein 32 family, member A	NM_006305
212595_s_at	0.000187819	2.00882	DAZAP2	DAZ associated protein 2	AL534321
207521_s_at	0.0058766	2.00866	ATP2A3	ATPase, Ca++ transporting, ubiquitous	AF068220
207425_s_at	0.00433136	2.00478	2009-09-01	septin 9	NM_006640
200787_s_at	0.00274709	2.00457	PEA15	phosphoprotein enriched in astrocytes 15	BC002426
214483_s_at	0.0124459	2.00419	ARFIP1	ADP-ribosylation factor interacting protein 1	AF124489
201793_x_at	0.000212822	1.99865	SMG7	SMG7 nonsense mediated mRNA decay factor	NM_014837
201746_at	0.00165362	1.99811	TP53	tumor protein p53	NM_000546
211823_s_at	0.00583104	1.99521	PXN	paxillin	D86862
201502_s_at	0.00267589	-1.99386	NFKBIA	nuclear factor of kappa light polypeptide gene enhancer in B-cells inhibitor, alpha	NM_020529
212078_s_at	0.00199067	1.99262	KMT2A	lysine (K)-specific methyltransferase 2A	AA704766
203496_s_at	0.00027932	1.98679	MED1	mediator complex subunit 1	AF055994
204192_at	0.00725255	1.98461	CD37	CD37 molecule	NM_001774
204113_at	0.013886	1.98162	CELF1	CUGBP, Elav-like family member 1	NM_006560
201170_s_at	0.00516366	-1.98127	BHLHE40	basic helix-loop-helix family, member e40	NM_003670
201702_s_at	0.000985204	1.98089	PPP1R10	protein phosphatase 1, regulatory subunit 10	AI492873
219927_at	0.00099182	1.97927	FCF1	FCF1 rRNA-processing protein	NM_015962
215434_x_at	0.00035834	1.97902	LOC102724250///NBPF1///NBPF10///NBPF11///NBPF14///NBPF15///NBPF19///NBPF26	neuroblastoma breakpoint family member 1-like///neuroblastoma breakpoint family, member 1///neuroblastoma breakpoint family, member 10///neuroblastoma breakpoint family, member 11///neuroblastoma breakpoint family, member 14///neuroblastoma breakpoint fam	AV684285
214995_s_at	0.0107467	1.97822	APOBEC3F///APOBEC3G	apolipoprotein B mRNA editing enzyme, catalytic polypeptide-like 3F///apolipoprotein B mRNA editing enzyme, catalytic polypeptide-like 3G	BF508948
220328_at	0.00966096	-1.97799	PHC3	polyhomeotic homolog 3 (Drosophila)	NM_024947
221695_s_at	0.00328368	1.97461	MAP3K2	mitogen-activated protein kinase kinase kinase 2	AF239798
207993_s_at	0.00172906	1.96991	CHP1	calcineurin-like EF-hand protein 1	NM_007236
211672_s_at	0.000972024	1.96987	ARPC4///ARPC4-TTLL3	actin related protein 2/3 complex, subunit 4, 20kDa///ARPC4-TTLL3 readthrough	AF019888
200990_at	0.00072624	1.96427	TRIM28	tripartite motif containing 28	NM_005762
AFFX-r2-Bs-thr-3_s_at	0.0107476	-1.9631			AFFX-r2-Bs-thr-3
203239_s_at	0.00647775	1.96208	CNOT3	CCR4-NOT transcription complex, subunit 3	NM_014516
218148_at	0.000512209	1.96036	CENPT	centromere protein T	NM_025082
201156_s_at	0.000146617	1.95926	RAB5C	RAB5C, member RAS oncogene family	AF141304
206221_at	0.00317606	1.95926	RASA3	RAS p21 protein activator 3	NM_007368
206500_s_at	0.0054354	1.95892	MIS18BP1	MIS18 binding protein 1	NM_018353
212257_s_at	0.00448676	1.95768	SMARCA2	SWI/SNF related, matrix associated, actin dependent regulator of chromatin, subfamily a, member 2	AW131754
202861_at	0.00811528	-1.95746	MIR6883///PER1	microRNA 6883///period circadian clock 1	NM_002616
203254_s_at	0.000694633	1.95673	TLN1	talin 1	NM_006289
221837_at	0.0145907	1.95644	KLHL22	kelch-like family member 22	N38751
218811_at	0.00100367	1.95574	ORAI2	ORAI calcium release-activated calcium modulator 2	BF939788
212979_s_at	0.0146724	1.95433	FAM115A///LOC100294033	family with sequence similarity 115, member A///protein FAM115A-like	AW293343
214712_at	0.00251316	1.95261	SNX29P2	sorting nexin 29 pseudogene 2	AK023827
202742_s_at	0.00943985	1.95132	PRKACB	protein kinase, cAMP-dependent, catalytic, beta	NM_002731
210338_s_at	0.000303196	1.94483	HSPA8///SNORD14C///SNORD14D	heat shock 70kDa protein 8///small nucleolar RNA, C/D box 14C///small nucleolar RNA, C/D box 14D	AB034951
201028_s_at	0.0116784	1.94468	CD99	CD99 molecule	U82164
215541_s_at	0.00186967	1.94464	DIAPH1	diaphanous-related formin 1	AK023345
202323_s_at	0.0012231	1.94442	ACBD3	acyl-CoA binding domain containing 3	AI636775
215092_s_at	0.0054086	1.94306	NFAT5	nuclear factor of activated T-cells 5, tonicity-responsive	AJ005683
200964_at	0.000289585	1.94262	UBA1	ubiquitin-like modifier activating enzyme 1	NM_003334
201831_s_at	0.00694212	1.94101	USO1	USO1 vesicle transport factor	BE875592
204758_s_at	0.000471582	-1.94027	C2CD2L	C2CD2-like	NM_014807
203547_at	0.000176561	1.94008	CD4	CD4 molecule	U47924
213042_s_at	0.00167181	1.9391	ATP2A3	ATPase, Ca++ transporting, ubiquitous	AA877910
219555_s_at	0.00126133	-1.93808	CENPN	centromere protein N	NM_018455
209997_x_at	0.00527178	1.93676	PCM1	pericentriolar material 1	BC000453
201251_at	4.45245e-06	1.93277	PKM	pyruvate kinase, muscle	NM_002654
204864_s_at	0.00261619	1.93114	IL6ST	interleukin 6 signal transducer	BE856546
209131_s_at	0.00112497	1.93034	SNAP23	synaptosomal-associated protein, 23kDa	U55936
209041_s_at	0.000345332	1.92964	UBE2G2	ubiquitin-conjugating enzyme E2G 2	BG395660
213023_at	0.00325367	1.92694	UTRN	utrophin	NM_007124
205057_s_at	0.00343584	1.92422	IDUA	iduronidase, alpha-L-	NM_000203
209456_s_at	0.00619559	1.92071	FBXW11	F-box and WD repeat domain containing 11	AB033281
211622_s_at	3.11417e-05	1.92	ARF3	ADP-ribosylation factor 3	M33384
209629_s_at	0.000388794	1.91629	NXT2	nuclear transport factor 2-like export factor 2	AK023289
205197_s_at	0.00339352	1.91368	ATP7A	ATPase, Cu++ transporting, alpha polypeptide	BE567813
215671_at	0.00196312	-1.91363	PDE4B	phosphodiesterase 4B, cAMP-specific	AU144792
202644_s_at	0.00734173	-1.91357	TNFAIP3	tumor necrosis factor, alpha-induced protein 3	NM_006290
205731_s_at	0.00131138	1.91318	NCOA2	nuclear receptor coactivator 2	NM_006540
211255_x_at	0.00148005	1.913	DEDD	death effector domain containing	AF064605
202843_at	0.0101599	-1.91148	DNAJB9	DnaJ (Hsp40) homolog, subfamily B, member 9	NM_012328
211924_s_at	0.0119881	-1.91059	PLAUR	plasminogen activator, urokinase receptor	AY029180
206804_at	0.0109242	1.91042	CD3G	CD3g molecule, gamma (CD3-TCR complex)	NM_000073
221807_s_at	0.000645179	1.90868	TRABD	TraB domain containing	AL449244
211547_s_at	0.0118172	1.90453	PAFAH1B1	platelet-activating factor acetylhydrolase 1b, regulatory subunit 1 (45kDa)	L13387
215322_at	0.00351837	-1.90293	LONRF1	LON peptidase N-terminal domain and ring finger 1	AL080190
209996_x_at	0.00655934	1.90099	PCM1	pericentriolar material 1	AA931266
210023_s_at	9.46454e-05	1.89975	PCGF1	polycomb group ring finger 1	BC004952
210470_x_at	9.12638e-05	1.89671	NONO	non-POU domain containing, octamer-binding	BC003129
AFFX-BioC-3_at	0.000454157	-1.89642			AFFX-BioC-3
208608_s_at	0.000256006	1.89177	SNTB1	syntrophin, beta 1 (dystrophin-associated protein A1, 59kDa, basic component 1)	NM_021021
201167_x_at	0.00101843	1.89161	ARHGDIA	Rho GDP dissociation inhibitor (GDI) alpha	NM_004309
216161_at	0.00395917	-1.89068	SBNO1	strawberry notch homolog 1 (Drosophila)	AK024128
212477_at	0.00564175	1.8874	ACAP2	ArfGAP with coiled-coil, ankyrin repeat and PH domains 2	D26069
210840_s_at	0.00598708	-1.88644	IQGAP1	IQ motif containing GTPase activating protein 1	D29640
208534_s_at	0.0115173	1.88554	LOC102725198///RASA4///RASA4B///RASA4CP	ras GTPase-activating protein 4-like///RAS p21 protein activator 4///RAS p21 protein activator 4B///RAS p21 protein activator 4C, pseudogene	NM_006989
202574_s_at	2.38161e-05	1.8854	CSNK1G2	casein kinase 1, gamma 2	AL530441
203395_s_at	0.000714169	-1.88535	HES1	hes family bHLH transcription factor 1	NM_005524
206409_at	0.00592001	1.88499	TIAM1	T-cell lymphoma invasion and metastasis 1	NM_003253
218430_s_at	0.00829601	1.88498	RFX7	regulatory factor X, 7	BF740077
211631_x_at	0.000967826	1.88418	B4GALT1	UDP-Gal:betaGlcNAc beta 1,4- galactosyltransferase, polypeptide 1	M22921
212119_at	0.000632257	-1.88287	RHOQ	ras homolog family member Q	BF670447
208610_s_at	7.23097e-05	1.88281	SRRM2	serine/arginine repetitive matrix 2	AI655799
211453_s_at	0.00030521	1.87676	AKT2	v-akt murine thymoma viral oncogene homolog 2	M77198
201946_s_at	0.00121694	1.87549	CCT2	chaperonin containing TCP1, subunit 2 (beta)	AL545982
216684_s_at	0.00176233	1.87472	SS18	synovial sarcoma translocation, chromosome 18	AF257501
208937_s_at	0.0133193	-1.87438	ID1	inhibitor of DNA binding 1, dominant negative helix-loop-helix protein	D13889
215399_s_at	0.00256657	1.87398	OS9	osteosarcoma amplified 9, endoplasmic reticulum lectin	AI683900
200646_s_at	0.00192511	1.87113	NUCB1	nucleobindin 1	NM_006184
216926_s_at	0.00206749	1.86848	MAU2	MAU2 sister chromatid cohesion factor	AC003030
200641_s_at	9.1571e-06	1.86811	YWHAZ	tyrosine 3-monooxygenase/tryptophan 5-monooxygenase activation protein, zeta	BC003623
201469_s_at	0.000913268	1.86766	SHC1	SHC (Src homology 2 domain containing) transforming protein 1	AI809967
210787_s_at	0.0136618	1.86736	CAMKK2	calcium/calmodulin-dependent protein kinase kinase 2, beta	AF140507
209038_s_at	0.00808805	1.86719	EHD1	EH-domain containing 1	AL579035
217506_at	0.00268236	-1.86649			H49382
210954_s_at	0.00205131	-1.86594	TSC22D2	TSC22 domain family, member 2	AF201292
201476_s_at	0.000334989	1.86583	RRM1	ribonucleotide reductase M1	AI692974
209185_s_at	0.0133375	-1.86419	IRS2	insulin receptor substrate 2	AF073310
211360_s_at	0.0141316	1.8592	ITPR2	inositol 1,4,5-trisphosphate receptor, type 2	AB012610
215392_at	0.00661445	-1.85866			AU148154
AFFX-r2-Ec-bioC-3_at	5.86167e-05	-1.85847			AFFX-r2-Ec-bioC-3
211050_x_at	0.00717311	1.85717	LOC100134822///LOC100288069///LOC100996442///LOC101927270///LOC101928344///LOC101928670///LOC101929540///LOC102724409	uncharacterized LOC100134822///uncharacterized LOC100288069///uncharacterized LOC100996442///uncharacterized LOC101927270///protein GVQW1-like///uncharacterized LOC101928670///uncharacterized LOC101929540///uncharacterized LOC102724409	BC006361
210974_s_at	0.000347692	1.85551	AP3D1	adaptor-related protein complex 3, delta 1 subunit	AF130042
201733_at	0.00724391	1.85549	CLCN3	chloride channel, voltage-sensitive 3	AA902971
211017_s_at	0.00164528	1.85517	NF2	neurofibromin 2 (merlin)	AF123570
212390_at	0.00876259	-1.85426	LOC100996724///LOC100996761///LOC101929792///LOC101930416///PDE4DIP	phosphodiesterase 4D interacting protein-like///uncharacterized LOC100996761///uncharacterized LOC101929792///myomegalin-like///phosphodiesterase 4D interacting protein	AB007923
209184_s_at	0.00714874	-1.85323	IRS2	insulin receptor substrate 2	AF073310
208425_s_at	0.0118876	1.8529	TANC2	tetratricopeptide repeat, ankyrin repeat and coiled-coil containing 2	NM_015623
214734_at	0.0106163	1.85134	EXPH5	exophilin 5	AB014524
212113_at	0.00532201	1.85005	ATXN7L3B	ataxin 7-like 3B	AI927479
203055_s_at	0.00143047	1.84658	ARHGEF1///LOC100505585	Rho guanine nucleotide exchange factor (GEF) 1///uncharacterized LOC100505585	NM_004706
201728_s_at	0.000882689	1.84509	KIAA0100	KIAA0100	AA904674
AFFX-r2-Ec-bioB-5_at	0.00127358	-1.84387			AFFX-r2-Ec-bioB-5
203243_s_at	0.00305671	-1.84375	PDLIM5	PDZ and LIM domain 5	NM_006457
214384_s_at	5.04695e-05	-1.84289	DCTN2	dynactin 2 (p50)	BF446672
214040_s_at	0.00484409	1.84284	GSN	gelsolin	BE675337
209002_s_at	0.00102974	1.84226	CALCOCO1	calcium binding and coiled-coil domain 1	BC003177
201234_at	0.00591282	1.84222	ILK	integrin-linked kinase	NM_004517
211391_s_at	0.00120524	1.83877	PATZ1	POZ (BTB) and AT hook containing zinc finger 1	AF254087
211282_x_at	0.00223474	1.83534	TNFRSF25	tumor necrosis factor receptor superfamily, member 25	U94506
205740_s_at	7.93252e-05	1.83509	RBM42	RNA binding motif protein 42	NM_024321
210541_s_at	0.000603536	1.83415	TRIM27	tripartite motif containing 27	AF230394
218724_s_at	0.00222587	1.83212	TGIF2	TGFB-induced factor homeobox 2	AL050318
214537_at	0.000628993	1.8317	HIST1H1D	histone cluster 1, H1d	NM_005320
206360_s_at	0.000924963	1.82997	SOCS3	suppressor of cytokine signaling 3	NM_003955
221140_s_at	0.00190209	1.82988	GPR132	G protein-coupled receptor 132	NM_013345
203692_s_at	0.00529459	1.82955	E2F3	E2F transcription factor 3	AI640363
204047_s_at	0.00595051	1.82684	PHACTR2	phosphatase and actin regulator 2	NM_014721
203388_at	0.00846608	1.82676	ARRB2	arrestin, beta 2	NM_004313
215797_at	0.0106374	1.82627	TRAV8-3	T cell receptor alpha variable 8-3	AE000659
215886_x_at	0.00442463	1.82441	USP12	ubiquitin specific peptidase 12	AF022790
208403_x_at	0.000401124	1.82205	MAX	MYC associated factor X	NM_002382
37965_at	0.00376212	1.82183	PARVB	parvin, beta	AA181053
213121_at	0.00883354	1.81822	SNRNP70	small nuclear ribonucleoprotein 70kDa (U1)	W67744
219624_at	0.000639637	-1.81771	BAG4	BCL2-associated athanogene 4	NM_004874
204165_at	0.0103223	-1.81518	WASF1	WAS protein family, member 1	NM_003931
216033_s_at	0.000102271	1.81358	FYN	FYN proto-oncogene, Src family tyrosine kinase	S74774
209136_s_at	0.00231799	1.81317	USP10	ubiquitin specific peptidase 10	BC000263
214052_x_at	0.00864642	1.81301	PRRC2C	proline-rich coiled-coil 2C	AW238632
222142_at	0.00254974	-1.80887	CYLD	cylindromatosis (turban tumor syndrome)	AK024212
214792_x_at	0.00580098	1.80855	VAMP2	vesicle-associated membrane protein 2 (synaptobrevin 2)	AI955119
212028_at	8.14315e-05	1.80731	RBM25	RNA binding motif protein 25	BE466128
221331_x_at	0.00612304	1.80655	CTLA4	cytotoxic T-lymphocyte-associated protein 4	NM_005214
1773_at	0.00019266	1.80534	CHURC1-FNTB///FNTB	CHURC1-FNTB readthrough///farnesyltransferase, CAAX box, beta	L00635
216208_s_at	0.00125812	1.80434	ATF6B	activating transcription factor 6 beta	AU117487
210622_x_at	0.00274168	1.80406	CDK10	cyclin-dependent kinase 10	AF153430
207075_at	0.0124224	-1.80402	NLRP3	NLR family, pyrin domain containing 3	NM_004895
205069_s_at	0.00108097	-1.80344	ARHGAP26	Rho GTPase activating protein 26	NM_015071
211681_s_at	0.000976748	1.80278	PDLIM5	PDZ and LIM domain 5	AF116705
208932_at	0.000673254	1.80266	PPP4C	protein phosphatase 4, catalytic subunit	BC001416
212722_s_at	0.00583874	-1.80258	JMJD6	jumonji domain containing 6	AK021780
201883_s_at	0.000120208	-1.80255	B4GALT1	UDP-Gal:betaGlcNAc beta 1,4- galactosyltransferase, polypeptide 1	D29805
210978_s_at	0.00192063	1.80188	TAGLN2	transgelin 2	BC002616
210232_at	0.00442471	-1.80114	CDC42	cell division cycle 42	M35543
212723_at	0.0120203	-1.80087	JMJD6	jumonji domain containing 6	AK021780
201399_s_at	0.000119983	1.80005	TRAM1	translocation associated membrane protein 1	BC000687
214230_at	0.00931617	-1.79946	CDC42	cell division cycle 42	R37664
AFFX-PheX-5_at	0.0124186	-1.79917			AFFX-PheX-5
201107_s_at	0.00077285	1.79902	THBS1	thrombospondin 1	AI812030
202821_s_at	0.00638759	1.79859	LPP	LIM domain containing preferred translocation partner in lipoma	AL044018
207485_x_at	0.000219537	1.79803	BTN3A1	butyrophilin, subfamily 3, member A1	NM_007048
214900_at	0.000265408	1.79689	ZKSCAN1	zinc finger with KRAB and SCAN domains 1	AC004522
209383_at	0.00543572	-1.79676	DDIT3	DNA-damage-inducible transcript 3	BC003637
214982_at	0.00967411	-1.79431	LOC101929240///SNRNP200	U5 small nuclear ribonucleoprotein 200 kDa helicase-like///small nuclear ribonucleoprotein 200kDa (U5)	AK021418
210479_s_at	0.00790358	1.79267	RORA	RAR-related orphan receptor A	L14611
203506_s_at	6.85671e-05	1.79192	MED12	mediator complex subunit 12	NM_005120
203293_s_at	0.00771704	1.79131	LMAN1	lectin, mannose-binding, 1	NM_005570
215415_s_at	0.0010106	1.79079	LYST	lysosomal trafficking regulator	U70064
220219_s_at	0.00850929	1.79006	LRRC37A///LRRC37A2///LRRC37A3///LRRC37A4P	leucine rich repeat containing 37A///leucine rich repeat containing 37, member A2///leucine rich repeat containing 37, member A3///leucine rich repeat containing 37, member A4, pseudogene	NM_018001
207838_x_at	0.00102153	1.78974	PBXIP1	pre-B-cell leukemia homeobox interacting protein 1	NM_020524
222082_at	0.0120255	1.78849	ZBTB7A	zinc finger and BTB domain containing 7A	AI568395
211426_x_at	3.45651e-05	1.78674	GNAQ	guanine nucleotide binding protein (G protein), q polypeptide	U40038
217847_s_at	0.000471258	1.78541	THRAP3	thyroid hormone receptor associated protein 3	NM_005119
205462_s_at	0.00140866	1.78378	HPCAL1	hippocalcin-like 1	NM_002149
213623_at	0.00599325	1.78333	KIF3A	kinesin family member 3A	NM_007054
207872_s_at	0.00395894	1.78221	LILRA1	leukocyte immunoglobulin-like receptor, subfamily A (with TM domain), member 1	NM_006863
217644_s_at	0.00990095	1.78172	SOS2	son of sevenless homolog 2 (Drosophila)	AI276593
214487_s_at	0.00181384	1.78008	RAP2A///RAP2B	RAP2A, member of RAS oncogene family///RAP2B, member of RAS oncogene family	NM_002886
216101_at	0.00791677	1.77947			AL049242
41047_at	0.000966862	1.77853	C9orf16	chromosome 9 open reading frame 16	AI885170
212199_at	0.000715458	1.77841	MRFAP1L1	Morf4 family associated protein 1-like 1	AL566962
212423_at	0.00226963	-1.77727	ZCCHC24	zinc finger, CCHC domain containing 24	AK024784
216234_s_at	0.00220764	1.77675	PRKACA	protein kinase, cAMP-dependent, catalytic, alpha	M80335
218084_x_at	0.000241761	1.77671	FXYD5	FXYD domain containing ion transport regulator 5	NM_014164
34478_at	0.00145443	1.77601	RAB11B	RAB11B, member RAS oncogene family	X79780
65585_at	0.00471903	1.77575	FAM86B1///FAM86B2///FAM86C1///FAM86DP///FAM86FP	family with sequence similarity 86, member B1///family with sequence similarity 86, member B2///family with sequence similarity 86, member C1///family with sequence similarity 86, member D, pseudogene///family with sequence similarity 86, member A pseudog	AA527515
201686_x_at	0.000470086	1.77481	API5	apoptosis inhibitor 5	AF229254
210634_at	0.00069316	-1.77474	KLHL20	kelch-like family member 20	BC005253
210866_s_at	0.00484714	1.77405	CNOT4	CCR4-NOT transcription complex, subunit 4	AF180475
216294_s_at	0.0131823	1.77379	KIAA1109	KIAA1109	AL137254
202556_s_at	0.00152582	1.77279	MCRS1	microspherule protein 1	NM_006337
200648_s_at	0.0149939	1.77155	GLUL	glutamate-ammonia ligase	NM_002065
211789_s_at	0.0136032	1.76973	MLXIP	MLX interacting protein	AF312918
214786_at	0.00311657	1.76951	MAP3K1	mitogen-activated protein kinase kinase kinase 1, E3 ubiquitin protein ligase	AA361361
207319_s_at	0.000930428	1.76861	CDK13	cyclin-dependent kinase 13	NM_003718
50314_i_at	0.000839584	1.76807	C20orf27	chromosome 20 open reading frame 27	AI761506
210537_s_at	0.00457367	1.76639	TADA2A	transcriptional adaptor 2A	BC001172
204675_at	0.00189808	-1.76618	SRD5A1	steroid-5-alpha-reductase, alpha polypeptide 1 (3-oxo-5 alpha-steroid delta 4-dehydrogenase alpha 1)	NM_001047
212142_at	0.00494636	1.76554	MCM4	minichromosome maintenance complex component 4	AI936566
205026_at	0.0031556	1.76243	STAT5B	signal transducer and activator of transcription 5B	NM_012448
217677_at	0.00138809	1.7586	PLEKHA2	pleckstrin homology domain containing, family A (phosphoinositide binding specific) member 2	BF542055
200001_at	0.00113067	1.75777	CAPNS1	calpain, small subunit 1	NM_001749
202381_at	0.00481993	-1.75739	ADAM9	ADAM metallopeptidase domain 9	NM_003816
201959_s_at	0.000232459	1.75729	MYCBP2	MYC binding protein 2, E3 ubiquitin protein ligase	AA488899
201082_s_at	0.00145221	1.75668	DCTN1///SLC4A5	dynactin 1///solute carrier family 4 (sodium bicarbonate cotransporter), member 5	NM_004082
205349_at	0.00145343	-1.75464	GNA15	guanine nucleotide binding protein (G protein), alpha 15 (Gq class)	NM_002068
219969_at	0.0112946	1.75398	TXLNG	taxilin gamma	NM_018360
201775_s_at	0.00413272	1.75383	EFCAB14	EF-hand calcium binding domain 14	AA676790
219353_at	0.000162258	1.75293	NHLRC2	NHL repeat containing 2	NM_017687
214488_at	0.000129127	1.75282	RAP2B	RAP2B, member of RAS oncogene family	NM_002886
201730_s_at	0.0021688	1.75216	TPR	translocated promoter region, nuclear basket protein	BF110993
212409_s_at	0.000647913	1.75147	TOR1AIP1	torsin A interacting protein 1	AK021613
209113_s_at	0.00416602	1.75146	HMG20B	high mobility group 20B	AF288679
210688_s_at	0.0127629	1.75088	CPT1A	carnitine palmitoyltransferase 1A (liver)	BC000185
215029_at	0.00402527	-1.75084			AL117451
209711_at	0.00386217	-1.74651	SLC35D1	solute carrier family 35 (UDP-GlcA/UDP-GalNAc transporter), member D1	N80922
208973_at	0.0024491	1.74502	ERI3	ERI1 exoribonuclease family member 3	BC001072
211968_s_at	0.000363825	1.74347	HSP90AA1	heat shock protein 90kDa alpha (cytosolic), class A member 1	AI962933
208750_s_at	7.83127e-05	1.74329	ARF1///MIR3620	ADP-ribosylation factor 1///microRNA 3620	AF052179
216100_s_at	0.000166293	1.74314	TOR1AIP1	torsin A interacting protein 1	BG289527
215706_x_at	0.000514229	1.74278	ZYX	zyxin	BC002323
201679_at	0.00998606	1.74191	SRRT	serrate, RNA effector molecule	BE646076
209892_at	0.00130249	-1.74124	FUT4	fucosyltransferase 4 (alpha (1,3) fucosyltransferase, myeloid-specific)	AF305083
203428_s_at	0.0122502	1.74102	ASF1A	anti-silencing function 1A histone chaperone	AB028628
221512_at	0.000802103	1.74075	TMEM222	transmembrane protein 222	AL136683
221851_at	0.0111194	1.73962	DCAF15	DDB1 and CUL4 associated factor 15	AA733079
201224_s_at	0.000237836	1.73867	SRRM1	serine/arginine repetitive matrix 1	NM_005839
207223_s_at	0.00633721	1.73733	PTBP3	polypyrimidine tract binding protein 3	NM_005156
201378_s_at	3.07336e-05	1.73706	UBAP2L	ubiquitin associated protein 2-like	NM_014847
215984_s_at	0.00602683	1.73706	ARFRP1	ADP-ribosylation factor related protein 1	AL121845
213359_at	0.0100172	-1.73662	HNRNPD	heterogeneous nuclear ribonucleoprotein D (AU-rich element RNA binding protein 1, 37kDa)	W74620
201835_s_at	6.24294e-05	1.73613	PRKAB1	protein kinase, AMP-activated, beta 1 non-catalytic subunit	BC001007
203178_at	0.00936934	-1.73581	GATM	glycine amidinotransferase (L-arginine:glycine amidinotransferase)	NM_001482
205281_s_at	0.00312929	-1.73487	PIGA	phosphatidylinositol glycan anchor biosynthesis, class A	NM_002641
AFFX-BioB-M_at	0.00244049	-1.7347			AFFX-BioB-M
212620_at	0.00533368	1.73333	ZNF609	zinc finger protein 609	AW165979
211363_s_at	0.00519709	1.7332	MTAP	methylthioadenosine phosphorylase	AF109294
204182_s_at	0.00214176	-1.73302	ZBTB43	zinc finger and BTB domain containing 43	NM_014007
203451_at	0.00439007	1.73289	LDB1	LIM domain binding 1	NM_003893
213638_at	0.00454537	-1.7324	PHACTR1	phosphatase and actin regulator 1	AW054711
213746_s_at	0.00298396	1.73129	FLNA	filamin A, alpha	AW051856
203111_s_at	0.000314021	1.73119	PTK2B	protein tyrosine kinase 2 beta	NM_004103
217607_x_at	0.00382773	1.72983	EIF4G2	eukaryotic translation initiation factor 4 gamma, 2	AA733172
214352_s_at	0.000778131	1.72953	KRAS	Kirsten rat sarcoma viral oncogene homolog	BF673699
214847_s_at	0.000734907	1.72909	GPSM3	G-protein signaling modulator 3	BG111168
207216_at	0.00680562	1.72612	TNFSF8	tumor necrosis factor (ligand) superfamily, member 8	NM_001244
212665_at	0.00548005	-1.72597	TIPARP	TCDD-inducible poly(ADP-ribose) polymerase	AL556438
207001_x_at	0.0119896	1.72536	TSC22D3	TSC22 domain family, member 3	NM_004089
218708_at	0.000294447	-1.72528	NXT1	nuclear transport factor 2-like export factor 1	NM_013248
213015_at	0.013216	-1.72385	BBX	bobby sox homolog (Drosophila)	BF448315
214251_s_at	8.5179e-05	1.72298	NUMA1	nuclear mitotic apparatus protein 1	AI337584
205321_at	0.0127625	1.72189	EIF2S3	eukaryotic translation initiation factor 2, subunit 3 gamma, 52kDa	NM_001415
203725_at	0.010795	-1.72119	GADD45A	growth arrest and DNA-damage-inducible, alpha	NM_001924
AFFX-BioB-5_at	0.000639349	-1.71942			AFFX-BioB-5
200982_s_at	0.00350798	1.71925	ANXA6	annexin A6	NM_001155
203974_at	0.00544541	-1.71911	HDHD1	haloacid dehalogenase-like hydrolase domain containing 1	NM_012080
210818_s_at	0.00348462	1.71904	BACH1///GRIK1-AS2	BTB and CNC homology 1, basic leucine zipper transcription factor 1///GRIK1 antisense RNA 2	AF026199
216205_s_at	0.000444745	1.71775	MFN2	mitofusin 2	AK021947
209964_s_at	0.000214979	1.7173	ATXN7	ataxin 7	AF032105
200649_at	0.000382591	1.7173	NUCB1	nucleobindin 1	BC002356
217230_at	8.57193e-06	1.71656	EZR	ezrin	AF199015
202476_s_at	0.00235795	1.71649	TUBGCP2	tubulin, gamma complex associated protein 2	BF002130
201246_s_at	0.0041471	1.71618	LOC101927673///OTUB1	uncharacterized LOC101927673///OTU deubiquitinase, ubiquitin aldehyde binding 1	NM_017670
202979_s_at	0.00962908	1.71486	CREBZF	CREB/ATF bZIP transcription factor	NM_021212
201720_s_at	0.00216311	1.71433	LAPTM5	lysosomal protein transmembrane 5	AI589086
AFFX-r2-Ec-bioB-M_at	0.000588468	-1.71353			AFFX-r2-Ec-bioB-M
211392_s_at	0.00143918	1.71259	PATZ1	POZ (BTB) and AT hook containing zinc finger 1	AF242522
202663_at	0.000339722	1.71199	WIPF1	WAS/WASL interacting protein family, member 1	AI005043
218489_s_at	5.32277e-05	1.71187	ALAD	aminolevulinate dehydratase	BC000977
213328_at	0.00380046	1.70973	NEK1	NIMA-related kinase 1	AI936517
219518_s_at	0.013726	-1.70951	ELL3	elongation factor RNA polymerase II-like 3	NM_025165
219736_at	0.00240624	-1.70946	TRIM36	tripartite motif containing 36	NM_018700
212497_at	0.00012944	1.70751	MAPK1IP1L	mitogen-activated protein kinase 1 interacting protein 1-like	AK025580
213758_at	0.00399963	-1.70396	COX4I1	cytochrome c oxidase subunit IV isoform 1	AW337510
214941_s_at	0.000155786	1.70305	PRPF40A	PRP40 pre-mRNA processing factor 40 homolog A (S. cerevisiae)	AA675900
207950_s_at	0.00293761	1.70165	ANK3	ankyrin 3, node of Ranvier (ankyrin G)	NM_001149
218212_s_at	0.00383187	1.70147	MOCS2	molybdenum cofactor synthesis 2	NM_004531
216242_x_at	0.0107881	1.70116	POLR2J///POLR2J2///POLR2J3///POLR2J4///UPK3BL	polymerase (RNA) II (DNA directed) polypeptide J, 13.3kDa///polymerase (RNA) II (DNA directed) polypeptide J2///polymerase (RNA) II (DNA directed) polypeptide J3///polymerase (RNA) II (DNA directed) polypeptide J4, pseudogene///uroplakin 3B-like	AW402635
217790_s_at	0.00356928	-1.7	SSR3	signal sequence receptor, gamma (translocon-associated protein gamma)	NM_007107
212075_s_at	0.000378884	1.69992	CSNK2A1	casein kinase 2, alpha 1 polypeptide	AI161318
219273_at	0.00166791	1.69943	CCNK	cyclin K	NM_003858
212434_at	0.00144597	-1.6991	GRPEL1	GrpE-like 1, mitochondrial (E. coli)	AI984421
201903_at	0.00155628	1.69845	UQCRC1	ubiquinol-cytochrome c reductase core protein I	NM_003365
205819_at	0.00834118	-1.69787	MARCO	macrophage receptor with collagenous structure	NM_006770
221673_s_at	0.00115207	1.69768	CSNK1G1	casein kinase 1, gamma 1	AB042563
219235_s_at	0.000596565	-1.69709	PHACTR4	phosphatase and actin regulator 4	NM_023923
206788_s_at	0.00655504	1.69635	CBFB	core-binding factor, beta subunit	AF294326
214849_at	0.00762641	1.69585	KCTD20	potassium channel tetramerization domain containing 20	AW500220
201050_at	0.00469555	1.69576	PLD3	phospholipase D family, member 3	NM_012268
211210_x_at	0.0140932	1.69541	SH2D1A	SH2 domain containing 1A	AF100539
213872_at	0.000393827	1.69527			BE465032
217904_s_at	0.0122137	-1.69462	BACE1	beta-site APP-cleaving enzyme 1	AI653425
212272_at	0.00955468	1.69352	LPIN1	lipin 1	AA813260
214726_x_at	0.000486677	1.69129	ADD1	adducin 1 (alpha)	AL556041
201556_s_at	0.0076826	1.69128	VAMP2	vesicle-associated membrane protein 2 (synaptobrevin 2)	BC002737
218555_at	0.00106083	1.68992	ANAPC2	anaphase promoting complex subunit 2	NM_013366
219158_s_at	0.00387958	1.68881	NAA15	N(alpha)-acetyltransferase 15, NatA auxiliary subunit	AF327722
203444_s_at	0.00370581	1.68654	MTA2	metastasis associated 1 family, member 2	NM_004739
201950_x_at	0.00202817	1.68429	CAPZB	capping protein (actin filament) muscle Z-line, beta	NM_004930
216563_at	0.00216585	1.68354	ANKRD12	ankyrin repeat domain 12	X80821
206668_s_at	0.00132948	1.6829	SCAMP1	secretory carrier membrane protein 1	NM_004866
221510_s_at	0.000737093	1.68223	GLS	glutaminase	AI828035
202592_at	0.000463517	1.67928	BLOC1S1	biogenesis of lysosomal organelles complex-1, subunit 1	NM_001487
221595_at	0.00794526	-1.67733	RBM48	RNA binding motif protein 48	AL136619
210426_x_at	0.0141166	1.67458	RORA	RAR-related orphan receptor A	U04897
213977_s_at	0.000466179	1.67285	CIZ1	CDKN1A interacting zinc finger protein 1	AA054734
215846_at	0.0137825	1.67281			AL117571
214049_x_at	0.00767484	1.67232	CD7	CD7 molecule	AI829961
212514_x_at	0.000648386	1.67184	DDX3X	DEAD (Asp-Glu-Ala-Asp) box helicase 3, X-linked	R60068
203899_s_at	0.000168494	1.67134	CRCP	CGRP receptor component	NM_014478
214544_s_at	0.00583338	1.67028	SNAP23	synaptosomal-associated protein, 23kDa	NM_003825
215630_at	0.0013126	-1.6693			AU147528
216756_at	0.00457126	-1.66882			AK024995
217973_at	0.00493632	1.66847	DCXR	dicarbonyl/L-xylulose reductase	NM_016286
200835_s_at	0.00277798	1.66842	MAP4	microtubule-associated protein 4	NM_002375
203610_s_at	0.00181242	1.66748	TRIM38	tripartite motif containing 38	AI363270
219358_s_at	0.000885008	-1.66738	ADAP2	ArfGAP with dual PH domains 2	NM_018404
204152_s_at	0.000869204	1.66686	MFNG	MFNG O-fucosylpeptide 3-beta-N-acetylglucosaminyltransferase	AI738965
210926_at	0.00249255	1.66658	POTEKP	POTE ankyrin domain family, member K, pseudogene	AY014272
208876_s_at	0.000627537	1.66615	PAK2	p21 protein (Cdc42/Rac)-activated kinase 2	AF092132
205312_at	0.00202262	1.66598	SPI1	Spi-1 proto-oncogene	NM_003120
219409_at	0.00528073	-1.66572	SNIP1	Smad nuclear interacting protein 1	NM_024700
211209_x_at	0.00999611	1.66482	SH2D1A	SH2 domain containing 1A	AF100540
220374_at	0.00756745	-1.66451	KLHL28	kelch-like family member 28	NM_017658
220046_s_at	0.00624082	-1.66449	CCNL1	cyclin L1	NM_020307
204789_at	0.000465064	1.66439	FMNL1	formin-like 1	NM_005892
212991_at	0.00054393	-1.66338	FBXO9	F-box protein 9	AL031178
202480_s_at	0.000969311	1.66189	DEDD	death effector domain containing	NM_004216
218362_s_at	0.0149591	-1.66181	DIS3	DIS3 exosome endoribonuclease and 3'-5' exoribonuclease	NM_014953
219094_at	0.00783814	-1.66107	ARMC8	armadillo repeat containing 8	NM_014154
204562_at	1.43744e-05	-1.65994	IRF4	interferon regulatory factor 4	NM_002460
217309_s_at	0.00790424	1.65944	DSCR3	Down syndrome critical region gene 3	AJ001867
206900_x_at	0.0153852	1.6591	ZNF253	zinc finger protein 253	NM_021047
216682_s_at	0.00101116	1.65844	SUPT20H	suppressor of Ty 20 homolog (S. cerevisiae)	AK021457
200784_s_at	0.000439436	1.65801	LRP1	low density lipoprotein receptor-related protein 1	BF304759
210671_x_at	0.00824026	1.65794	MAPK8	mitogen-activated protein kinase 8	U35004
205214_at	0.00496488	-1.6568	STK17B	serine/threonine kinase 17b	NM_004226
204770_at	0.00337162	1.6558	TAP2	transporter 2, ATP-binding cassette, sub-family B (MDR/TAP)	NM_000544
212374_at	0.000266237	-1.65166	FEM1B	fem-1 homolog b (C. elegans)	NM_015322
AFFX-r2-Ec-bioC-5_at	0.0013908	-1.65093			AFFX-r2-Ec-bioC-5
217513_at	0.00505413	-1.65042	MILR1	mast cell immunoglobulin-like receptor 1	BG334495
222231_s_at	0.000336018	-1.64777	LRRC59	leucine rich repeat containing 59	AK025328
205411_at	0.00119542	1.64744	STK4	serine/threonine kinase 4	NM_006282
209051_s_at	0.00283864	1.64742	RALGDS	ral guanine nucleotide dissociation stimulator	AF295773
218669_at	6.59845e-05	-1.64675	RAP2C	RAP2C, member of RAS oncogene family	NM_021183
207164_s_at	0.000787602	1.64658	ZBTB18	zinc finger and BTB domain containing 18	NM_006352
60084_at	0.00591523	-1.64596	CYLD	cylindromatosis (turban tumor syndrome)	AI453099
218916_at	0.00118727	-1.64575	ZNF747///ZNF768	zinc finger protein 747///zinc finger protein 768	NM_024671
221524_s_at	0.0125556	-1.64516	RRAGD	Ras-related GTP binding D	AL138717
221229_s_at	0.011792	-1.64403	TRMT61B	tRNA methyltransferase 61 homolog B (S. cerevisiae)	NM_017910
214530_x_at	0.00253674	1.64385	EPB41	erythrocyte membrane protein band 4.1	AF156225
203988_s_at	0.00844404	1.64358	FUT8	fucosyltransferase 8 (alpha (1,6) fucosyltransferase)	NM_004480
35160_at	0.00180695	1.64296	LDB1	LIM domain binding 1	AF064491
213584_s_at	0.00257041	1.64295	CREBZF	CREB/ATF bZIP transcription factor	AI432137
200849_s_at	0.00115195	-1.64239	AHCYL1	adenosylhomocysteinase-like 1	AI589266
200999_s_at	0.0126631	-1.64192	CKAP4	cytoskeleton-associated protein 4	NM_006825
209352_s_at	0.000689357	1.64081	SIN3B	SIN3 transcription regulator family member B	AB014600
211949_s_at	0.00172934	1.63972	NOLC1	nucleolar and coiled-body phosphoprotein 1	AI355279
219858_s_at	0.0105924	1.63903	MFSD6	major facilitator superfamily domain containing 6	NM_017694
215781_s_at	0.00485426	1.63829	TOP3B	topoisomerase (DNA) III beta	D87012
217486_s_at	0.00137467	1.63829	ZDHHC17	zinc finger, DHHC-type containing 17	AF161412
218075_at	0.000221955	1.6376	AAAS	achalasia, adrenocortical insufficiency, alacrimia	NM_015665
220232_at	0.0015406	1.63748	SCD5	stearoyl-CoA desaturase 5	NM_024906
37793_r_at	0.00342186	1.63587	RAD51D	RAD51 paralog D	AF034956
201348_at	0.00461522	1.63404	GPX3	glutathione peroxidase 3 (plasma)	NM_002084
31874_at	0.0118291	-1.63347	GAS2L1	growth arrest-specific 2 like 1	Y07846
220363_s_at	0.00151486	1.63297	ELMO2	engulfment and cell motility 2	NM_022086
221849_s_at	0.000659769	1.63275	DCAF15	DDB1 and CUL4 associated factor 15	AA733079
202509_s_at	0.000711897	1.63192	TNFAIP2	tumor necrosis factor, alpha-induced protein 2	AI862445
218647_s_at	0.00239658	-1.63182	YRDC	yrdC N(6)-threonylcarbamoyltransferase domain containing	BE464161
208611_s_at	0.00529342	1.63129	SPTAN1	spectrin, alpha, non-erythrocytic 1	U83867
208077_at	0.00115698	-1.62944	C9orf38	chromosome 9 open reading frame 38	NM_014126
202946_s_at	0.0137697	-1.62897	BTBD3	BTB (POZ) domain containing 3	NM_014962
208223_s_at	0.00820458	1.6287	ACVR1B	activin A receptor, type IB	NM_020327
212404_s_at	0.00135051	1.62749	UBE3B	ubiquitin protein ligase E3B	AL096740
209042_s_at	0.00441877	-1.62695	UBE2G2	ubiquitin-conjugating enzyme E2G 2	BC001738
216983_s_at	0.0111582	-1.62682	ZNF224	zinc finger protein 224	BC002889
221882_s_at	0.0108395	1.62642	TMEM8A	transmembrane protein 8A	AI636233
213710_s_at	0.00138691	1.62616	CALM1	calmodulin 1 (phosphorylase kinase, delta)	AL523275
211454_x_at	0.00810166	1.62599	FKSG49	FKSG49	AF336878
215667_x_at	0.00430524	1.6247	PMS2P5///PMS2P9	postmeiotic segregation increased 2 pseudogene 5///postmeiotic segregation increased 2 pseudogene 9	AI375694
208701_at	0.000536645	1.62374	APLP2	amyloid beta (A4) precursor-like protein 2	BC000373
208923_at	0.00271744	-1.6224	CYFIP1	cytoplasmic FMR1 interacting protein 1	BC005097
215253_s_at	0.000496354	1.62214	RCAN1	regulator of calcineurin 1	AL049369
215499_at	0.00289872	-1.6212	LOC100996792///MAP2K3	dual specificity mitogen-activated protein kinase kinase 3-like///mitogen-activated protein kinase kinase 3	AA780381
201369_s_at	0.00133282	1.6212	ZFP36L2	ZFP36 ring finger protein-like 2	NM_006887
213538_at	0.0125906	-1.62101	SON	SON DNA binding protein	AI936458
215794_x_at	0.000344081	1.61892	GLUD2	glutamate dehydrogenase 2	AC006144
204626_s_at	0.00623516	1.61879	ITGB3	integrin, beta 3 (platelet glycoprotein IIIa, antigen CD61)	NM_000212
208097_s_at	0.00514999	1.61868	TMX1	thioredoxin-related transmembrane protein 1	NM_030755
203110_at	0.00312663	1.61848	PTK2B	protein tyrosine kinase 2 beta	U43522
211230_s_at	0.000843487	1.61802	PIK3CD	phosphatidylinositol-4,5-bisphosphate 3-kinase, catalytic subunit delta	U57843
AFFX-BioC-5_at	0.00184987	-1.6164			AFFX-BioC-5
208325_s_at	0.00220531	1.61582	AKAP13	A kinase (PRKA) anchor protein 13	NM_006738
212019_at	0.0048552	-1.61513	RSL1D1	ribosomal L1 domain containing 1	AK025446
AFFX-LysX-M_at	0.00565849	-1.61409			AFFX-LysX-M
218143_s_at	0.00148345	1.6136	SCAMP2	secretory carrier membrane protein 2	NM_005697
220319_s_at	0.00401372	-1.61333	MYLIP	myosin regulatory light chain interacting protein	NM_013262
201282_at	0.00503552	1.61299	OGDH	oxoglutarate (alpha-ketoglutarate) dehydrogenase (lipoamide)	NM_002541
221962_s_at	0.00324122	1.61209	UBE2H	ubiquitin-conjugating enzyme E2H	AI829920
220892_s_at	0.00292776	1.61108	PSAT1	phosphoserine aminotransferase 1	NM_021154
207686_s_at	0.00229491	1.61077	CASP8	caspase 8, apoptosis-related cysteine peptidase	NM_001228
217576_x_at	0.00142111	1.60922	SOS2	son of sevenless homolog 2 (Drosophila)	BF692958
206485_at	0.000935462	1.60852	CD5	CD5 molecule	NM_014207
221440_s_at	0.0103082	1.60745	RBBP9	retinoblastoma binding protein 9	NM_006606
215855_s_at	0.0053984	-1.60703	TMF1	TATA element modulatory factor 1	AK021741
206562_s_at	0.000368005	1.6055	CSNK1A1	casein kinase 1, alpha 1	NM_001892
208553_at	0.00636895	1.6051	HIST1H1E	histone cluster 1, H1e	NM_005321
201706_s_at	0.00196488	1.60429	PEX19	peroxisomal biogenesis factor 19	BC000496
205981_s_at	0.00126829	-1.60397	ING2	inhibitor of growth family, member 2	NM_001564
219543_at	0.00294655	-1.60396	PBLD	phenazine biosynthesis-like protein domain containing	NM_022129
214279_s_at	0.000599616	1.60392	NDRG2	NDRG family member 2	W74452
222032_s_at	0.0145395	-1.60322	USP7	ubiquitin specific peptidase 7 (herpes virus-associated)	BF591638
219586_at	0.0012762	1.60313	WDR59	WD repeat domain 59	NM_030581
210971_s_at	0.00425799	1.6025	ARNTL	aryl hydrocarbon receptor nuclear translocator-like	AB000815
207722_s_at	0.00657537	1.60135	BTBD2	BTB (POZ) domain containing 2	NM_017797
216689_x_at	0.00478424	1.60134	ARHGAP1	Rho GTPase activating protein 1	U62794
205187_at	0.00624347	1.60034	SMAD5	SMAD family member 5	AF010601
51228_at	0.00437481	1.59959	RBM12B	RNA binding motif protein 12B	N36928
203147_s_at	0.00718928	1.59957	TRIM14	tripartite motif containing 14	NM_014788
206665_s_at	0.0153437	1.59888	BCL2L1	BCL2-like 1	NM_001191
210077_s_at	0.00900366	1.597	SRSF5	serine/arginine-rich splicing factor 5	U30884
203267_s_at	2.65171e-05	1.59695	DRG2	developmentally regulated GTP binding protein 2	BF223206
209347_s_at	0.00303457	1.59658	MAF	v-maf avian musculoaponeurotic fibrosarcoma oncogene homolog	BF508646
206082_at	0.00675461	1.59644	HCP5	HLA complex P5 (non-protein coding)	NM_006674
AFFX-BioB-3_at	0.0042657	-1.59626			AFFX-BioB-3
216111_x_at	0.000675955	1.5941	PMS2P3	postmeiotic segregation increased 2 pseudogene 3	U38979
208120_x_at	0.0020315	1.59393	FKSG49	FKSG49	NM_031221
202656_s_at	0.000562233	-1.59392	SERTAD2	SERTA domain containing 2	BG107456
217824_at	0.00605061	-1.59367	UBE2J1	ubiquitin-conjugating enzyme E2, J1	AF151039
220764_at	0.0048836	1.59362	PPP4R2	protein phosphatase 4, regulatory subunit 2	NM_019853
211826_s_at	0.00213216	1.59357	AFF1	AF4/FMR2 family, member 1	L22179
202161_at	0.000104717	1.59331	PKN1	protein kinase N1	NM_002741
204897_at	0.00978234	-1.5931	PTGER4	prostaglandin E receptor 4 (subtype EP4)	AA897516
214977_at	0.00787327	-1.59236			AK023852
203391_at	0.000432022	-1.59228	FKBP2	FK506 binding protein 2, 13kDa	NM_004470
209865_at	0.000113452	-1.5916	SLC35A3	solute carrier family 35 (UDP-N-acetylglucosamine (UDP-GlcNAc) transporter), member A3	BC005136
205369_x_at	0.00512372	1.59133	DBT	dihydrolipoamide branched chain transacylase E2	NM_001918
201551_s_at	0.0017385	1.59077	LAMP1	lysosomal-associated membrane protein 1	NM_005561
211543_s_at	0.00136103	1.59075	GRK6	G protein-coupled receptor kinase 6	AF040752
205538_at	0.00695753	-1.59074	CORO2A	coronin, actin binding protein, 2A	NM_003389
206098_at	0.013949	1.59072	ZBTB6	zinc finger and BTB domain containing 6	NM_006626
210752_s_at	0.000303187	-1.59046	MLX	MLX, MAX dimerization protein	AF213666
210916_s_at	9.88154e-05	1.59044	CD44	CD44 molecule (Indian blood group)	AF098641
212481_s_at	0.0129677	1.58956	TPM4	tropomyosin 4	AI214061
217420_s_at	0.00262602	1.5892	POLR2A	polymerase (RNA) II (DNA directed) polypeptide A, 220kDa	M21610
203927_at	0.000689863	-1.58889	NFKBIE	nuclear factor of kappa light polypeptide gene enhancer in B-cells inhibitor, epsilon	NM_004556
219679_s_at	0.00257551	1.5881	WAC	WW domain containing adaptor with coiled-coil	NM_018604
203088_at	0.00641157	1.58771	FBLN5	fibulin 5	NM_006329
203803_at	0.0133072	-1.58643	PCYOX1	prenylcysteine oxidase 1	N45309
207100_s_at	0.0114098	1.58625	VAMP1	vesicle-associated membrane protein 1 (synaptobrevin 1)	NM_016830
221821_s_at	0.0117877	-1.58621	KANSL2	KAT8 regulatory NSL complex subunit 2	AK022732
AFFX-M27830_5_at	0.000441487	1.58618			AFFX-M27830_5
201194_at	0.000120462	1.58583	SEPW1	selenoprotein W, 1	NM_003009
213261_at	0.0016798	1.58344	TRANK1	tetratricopeptide repeat and ankyrin repeat containing 1	AA035414
210786_s_at	0.00686369	1.5834	FLI1	Fli-1 proto-oncogene, ETS transcription factor	M93255
200803_s_at	0.000622164	1.58302	TMBIM6	transmembrane BAX inhibitor motif containing 6	NM_003217
218936_s_at	0.00951892	-1.58146	CCDC59	coiled-coil domain containing 59	NM_014167
218494_s_at	0.000839265	1.58135	SLC2A4RG	SLC2A4 regulator	BE898559
202524_s_at	0.010222	1.58131	SPOCK2	sparc/osteonectin, cwcv and kazal-like domains proteoglycan (testican) 2	AI952009
213718_at	0.0125631	-1.58084	RBM14-RBM4///RBM4	RBM14-RBM4 readthrough///RNA binding motif protein 4	BE222257
214958_s_at	5.99401e-05	1.58047	TMC6	transmembrane channel-like 6	AK021738
221596_s_at	0.00838349	-1.57919	RBM48	RNA binding motif protein 48	AL136619
214245_at	0.00541589	1.57903	RPS14	ribosomal protein S14	AI734124
212065_s_at	0.0128938	1.57819	USP34	ubiquitin specific peptidase 34	AW502434
221501_x_at	0.000554691	1.57796	LOC101930075///NPIPA1///NPIPA2///NPIPA3///NPIPA5///NPIPA7///NPIPA8///PKD1P1	polycystin-1-like///nuclear pore complex interacting protein family, member A1///nuclear pore complex interacting protein family, member A2///nuclear pore complex interacting protein family, member A3///nuclear pore complex interacting protein family, mem	AF229069
209952_s_at	0.00308951	1.57762	MAP2K7	mitogen-activated protein kinase kinase 7	AF006689
209020_at	0.00674702	-1.57697	OSER1	oxidative stress responsive serine-rich 1	AF217514
202438_x_at	0.00281823	1.57695	IDS	iduronate 2-sulfatase	BF346014
220250_at	0.0103713	1.57676	ZNF286A	zinc finger protein 286A	NM_020652
219608_s_at	0.00157719	1.57535	FBXO38	F-box protein 38	NM_024862
202198_s_at	0.0122333	1.57474	MTMR3	myotubularin related protein 3	AF233438
208632_at	0.00104743	-1.57413	RNF10	ring finger protein 10	AL578551
218611_at	0.0149965	-1.57409	IER5	immediate early response 5	NM_016545
217891_at	0.00963957	1.57403	C16orf58	chromosome 16 open reading frame 58	NM_022744
213549_at	0.000730105	-1.57254	PDZD8	PDZ domain containing 8	AI890972
216985_s_at	0.00522346	1.57225	STX3	syntaxin 3	AJ002077
221245_s_at	0.00446046	-1.57203	FZD5	frizzled class receptor 5	NM_030804
202434_s_at	0.00947323	1.57152	CYP1B1	cytochrome P450, family 1, subfamily B, polypeptide 1	N21019
210616_s_at	0.00232428	-1.57081	SEC31A	SEC31 homolog A (S. cerevisiae)	AB020712
206929_s_at	0.000579813	1.57056	NFIC	nuclear factor I/C (CCAAT-binding transcription factor)	NM_005597
212553_at	0.00535829	1.57014	RPRD2	regulation of nuclear pre-mRNA domain containing 2	AK026120
202364_at	0.00676907	-1.56946	MXI1	MAX interactor 1, dimerization protein	NM_005962
39854_r_at	0.00427368	1.5682	PNPLA2	patatin-like phospholipase domain containing 2	AF055000
218632_at	0.00778796	1.56795	HECTD3	HECT domain containing E3 ubiquitin protein ligase 3	NM_024602
218972_at	0.00204053	-1.56769	TTC17	tetratricopeptide repeat domain 17	NM_018259
213018_at	0.00118937	-1.56757	GATAD1	GATA zinc finger domain containing 1	AI337901
203740_at	0.00837152	-1.56687	MPHOSPH6	M-phase phosphoprotein 6	NM_005792
AFFX-r2-Ec-bioB-3_at	0.00237376	-1.56569			AFFX-r2-Ec-bioB-3
213351_s_at	0.000357441	-1.56522	TMCC1	transmembrane and coiled-coil domain family 1	AB018322
202665_s_at	0.00059563	1.56487	WIPF1	WAS/WASL interacting protein family, member 1	NM_003387
209137_s_at	0.00977548	1.56451	USP10	ubiquitin specific peptidase 10	BC000263
214931_s_at	0.00322534	1.56329	SRPK2	SRSF protein kinase 2	AC005070
201539_s_at	0.00928271	1.56306	FHL1	four and a half LIM domains 1	U29538
209878_s_at	0.000174794	1.56208	RELA	v-rel avian reticuloendotheliosis viral oncogene homolog A	M62399
216348_at	0.00771531	1.56166	RPS17P5///RPS17P5	ribosomal protein S17 pseudogene 5///---	AL049693
212008_at	0.000946416	1.5613	UBXN4	UBX domain protein 4	N29889
216525_x_at	0.000984054	1.56074	PMS2P3	postmeiotic segregation increased 2 pseudogene 3	D38437
201613_s_at	0.00785186	1.56057	AP1G2	adaptor-related protein complex 1, gamma 2 subunit	BC000519
217137_x_at	0.000108011	1.56049			K00627
201513_at	0.00468069	-1.56015	TSN	translin	NM_004622
204538_x_at	0.00166072	1.55943	NPIPA1	nuclear pore complex interacting protein family, member A1	NM_006985
215283_at	0.0031377	-1.5575	LINC00667	long intergenic non-protein coding RNA 667	U79248
212076_at	0.00622719	1.55727	KMT2A	lysine (K)-specific methyltransferase 2A	AA715041
202903_at	0.0110081	-1.55655	LSM5	LSM5 homolog, U6 small nuclear RNA associated (S. cerevisiae)	AU153477
205021_s_at	0.00356516	1.55619	FOXN3	forkhead box N3	AA860806
201450_s_at	0.000225625	1.55588	TIA1	TIA1 cytotoxic granule-associated RNA binding protein	NM_022037
39835_at	0.010524	1.55583	SBF1	SET binding factor 1	U93181
203331_s_at	0.0154112	1.55516	INPP5D	inositol polyphosphate-5-phosphatase, 145kDa	U53470
210995_s_at	0.0110061	1.55402	TRIM23	tripartite motif containing 23	AF230399
204535_s_at	0.00122569	1.55395	REST	RE1-silencing transcription factor	AI978576
201514_s_at	0.00158465	1.5533	G3BP1	GTPase activating protein (SH3 domain) binding protein 1	NM_005754
211108_s_at	0.0019689	1.5533	JAK3	Janus kinase 3	U31601
209947_at	0.00489621	1.55276	UBAP2L	ubiquitin associated protein 2-like	BC003170
211561_x_at	0.00962556	1.55231	MAPK14	mitogen-activated protein kinase 14	L35253
204426_at	0.00713702	1.55219	TMED2	transmembrane emp24 domain trafficking protein 2	NM_006815
211444_at	0.0140647	-1.55219	RP11-649A18.7		BC002811
213229_at	0.0140243	1.5517	DICER1	dicer 1, ribonuclease type III	BF590131
205248_at	7.66605e-05	-1.55109	DOPEY2	dopey family member 2	NM_005128
213579_s_at	0.000335484	-1.55092	EP300	E1A binding protein p300	AI459462
216843_x_at	0.0142231	1.55075	PMS2P1	postmeiotic segregation increased 2 pseudogene 1	U38964
215739_s_at	0.0139753	1.54936	TUBGCP3	tubulin, gamma complex associated protein 3	AJ003062
206687_s_at	0.00150425	1.54893	PTPN6	protein tyrosine phosphatase, non-receptor type 6	NM_002831
215436_at	0.0105555	-1.5486	HSDL2	hydroxysteroid dehydrogenase like 2	AK023959
200890_s_at	0.000622739	1.54856	SSR1	signal sequence receptor, alpha	NM_003144
221734_at	0.0010909	1.54845	PRRC1	proline-rich coiled-coil 1	BE328312
215837_x_at	0.00862128	1.54774			AF113018
201557_at	0.0009375	1.54688	VAMP2	vesicle-associated membrane protein 2 (synaptobrevin 2)	NM_014232
220885_s_at	0.0104544	1.54572	CENPJ	centromere protein J	NM_018451
209151_x_at	0.00477709	1.54481	TCF3	transcription factor 3	M31523
217199_s_at	0.0151216	1.54381	STAT2	signal transducer and activator of transcription 2, 113kDa	S81491
212064_x_at	0.00262561	1.54258	MAZ	MYC-associated zinc finger protein (purine-binding transcription factor)	AI471665
217761_at	0.00582824	-1.54229	ADI1	acireductone dioxygenase 1	NM_018269
203322_at	0.010112	-1.54226	ADNP2	ADNP homeobox 2	AU145934
208467_at	0.0143293	1.54031	KLF12	Kruppel-like factor 12	NM_007249
210449_x_at	0.0129048	1.53906	MAPK14	mitogen-activated protein kinase 14	AF100544
212686_at	0.00356171	-1.53886	PPM1H	protein phosphatase, Mg2+/Mn2+ dependent, 1H	AB032983
206099_at	0.0102527	1.53844	PRKCH	protein kinase C, eta	NM_006255
208784_s_at	0.00195365	1.53774	KLHDC3	kelch domain containing 3	BC001793
208452_x_at	0.00153622	1.53702	MYO9B	myosin IXB	NM_004145
209024_s_at	0.000959304	1.53663	SYNCRIP	synaptotagmin binding, cytoplasmic RNA interacting protein	AI472757
215190_at	0.00701592	-1.53642	EIF3M	eukaryotic translation initiation factor 3, subunit M	AV717062
217655_at	0.00698297	-1.53583	LOC100127972	uncharacterized LOC100127972	BE552409
217347_at	0.00265988	1.53518	RPL35P8///RPL35P8	ribosomal protein L35 pseudogene 8///---	Z82202
201768_s_at	0.00119737	1.53471	CLINT1	clathrin interactor 1	BC004467
202862_at	0.00317489	-1.5331	FAH	fumarylacetoacetate hydrolase (fumarylacetoacetase)	NM_000137
203053_at	0.00250057	-1.53305	BCAS2	breast carcinoma amplified sequence 2	NM_005872
209044_x_at	0.00499099	1.53304	SF3B4	splicing factor 3b, subunit 4, 49kDa	BC004273
204542_at	0.00833919	-1.53218	ST6GALNAC2	ST6 (alpha-N-acetyl-neuraminyl-2,3-beta-galactosyl-1,3)-N-acetylgalactosaminide alpha-2,6-sialyltransferase 2	NM_006456
219303_at	0.00777627	1.53164	RNF219	ring finger protein 219	NM_024546
208290_s_at	0.00173641	1.52972	EIF5	eukaryotic translation initiation factor 5	NM_001969
217354_s_at	0.000502734	1.52965	HPS1	Hermansky-Pudlak syndrome 1	AL022313
214682_at	0.00870924	-1.52867	PKD1P1	polycystic kidney disease 1 (autosomal dominant) pseudogene 1	AK023376
216897_s_at	0.000104032	1.52862	FAM76A	family with sequence similarity 76, member A	AL035309
221766_s_at	0.00993835	-1.52854	FAM46A	family with sequence similarity 46, member A	AW246673
218157_x_at	0.00110671	-1.52735	CDC42SE1	CDC42 small effector 1	NM_020239
215124_at	0.00320799	1.52636	ZNF550	zinc finger protein 550	BE886287
216260_at	0.00387224	-1.52598	DICER1	dicer 1, ribonuclease type III	AK001827
218034_at	0.00206909	1.52571	FIS1	fission 1 (mitochondrial outer membrane) homolog (S. cerevisiae)	NM_016068
214980_at	0.00220111	1.52472	UBE3A	ubiquitin protein ligase E3A	AF037219
210054_at	0.005774	-1.52462	HAUS3	HAUS augmin-like complex, subunit 3	BC003648
214257_s_at	0.0028536	1.52442	SEC22B	SEC22 vesicle trafficking protein homolog B (S. cerevisiae) (gene/pseudogene)	AA890010
216105_x_at	0.000189796	1.52431	PPP2R4	protein phosphatase 2A activator, regulatory subunit 4	X86428
202445_s_at	0.00542476	-1.52426	NOTCH2	notch 2	NM_024408
219681_s_at	0.0141074	-1.52413	RAB11FIP1	RAB11 family interacting protein 1 (class I)	NM_025151
214778_at	0.00531184	-1.52336	MEGF8	multiple EGF-like-domains 8	AB011541
218680_x_at	0.000417918	-1.52324	HYPK///MIR1282///SERF2///SERF2-C15ORF63	huntingtin interacting protein K///microRNA 1282///small EDRK-rich factor 2///SERF2-C15orf63 readthrough	NM_016400
214965_at	0.00103112	-1.52309	SPATA2L	spermatogenesis associated 2-like	AF070574
219099_at	0.00266302	-1.52193	C12orf5	chromosome 12 open reading frame 5	NM_020375
205039_s_at	0.000706149	1.52147	IKZF1	IKAROS family zinc finger 1 (Ikaros)	BG540504
211188_at	0.00727979	1.5209	CD84	CD84 molecule	U96627
204180_s_at	0.00326658	-1.5204	ZBTB43	zinc finger and BTB domain containing 43	NM_014007
213376_at	0.000108999	-1.52024	ZBTB1	zinc finger and BTB domain containing 1	AI656706
203572_s_at	0.00795364	1.51989	TAF6	TAF6 RNA polymerase II, TATA box binding protein (TBP)-associated factor, 80kDa	NM_005641
209111_at	4.45365e-05	1.51933	RNF5///RNF5P1	ring finger protein 5, E3 ubiquitin protein ligase///ring finger protein 5, E3 ubiquitin protein ligase pseudogene 1	BC004155
219880_at	0.00277876	-1.51794	CTC-338M12.4	uncharacterized LOC101928649	NM_022907
212016_s_at	0.0033432	1.51633	MIR4745///PTBP1	microRNA 4745///polypyrimidine tract binding protein 1	AA679988
221269_s_at	0.00367824	1.51613	SH3BGRL3	SH3 domain binding glutamate-rich protein like 3	NM_031286
215549_x_at	0.00030299	1.51602	CTAGE4///CTAGE8///CTAGE9	CTAGE family, member 4///CTAGE family, member 8///CTAGE family, member 9	AC005587
200785_s_at	0.00572789	1.51515	LRP1	low density lipoprotein receptor-related protein 1	NM_002332
218551_at	0.00980613	-1.51492	MIIP	migration and invasion inhibitory protein	NM_021933
219339_s_at	0.003083	1.51487	EHMT1	euchromatic histone-lysine N-methyltransferase 1	NM_024757
217301_x_at	0.000253474	1.51425	RBBP4	retinoblastoma binding protein 4	X71810
216315_x_at	0.00305271	1.51395	UBE2V1P9///UBE2V1P9	ubiquitin-conjugating enzyme E2 variant 1 pseudogene 9///---	AL121873
214526_x_at	0.00492602	1.51391	PMS2P1	postmeiotic segregation increased 2 pseudogene 1	NM_005394
215954_s_at	0.000418737	1.51388	CACTIN	cactin, spliceosome C complex subunit	AI200896
91952_at	0.000147337	1.51373	DCAF15	DDB1 and CUL4 associated factor 15	AI363375
212393_at	0.0045623	1.51288	SBF1	SET binding factor 1	AL096767
217765_at	0.00111867	1.51223	NRBP1	nuclear receptor binding protein 1	NM_013392
212368_at	0.00178767	1.51222	ZNF292	zinc finger protein 292	AA972711
206313_at	0.0106079	1.51217	HLA-DOA	major histocompatibility complex, class II, DO alpha	NM_002119
220439_at	0.0100474	-1.51199	RIN3	Ras and Rab interactor 3	NM_024892
40850_at	0.00750897	1.5117	FKBP8	FK506 binding protein 8, 38kDa	L37033
219397_at	0.00268014	-1.51166	COQ10B	coenzyme Q10 homolog B (S. cerevisiae)	NM_025147
216022_at	0.000311069	1.51161			AL049278
211137_s_at	0.00636103	-1.5115	ATP2C1	ATPase, Ca++ transporting, type 2C, member 1	AF189723
214756_x_at	0.0015372	1.50989	PMS2P1	postmeiotic segregation increased 2 pseudogene 1	AB017004
214870_x_at	0.00186271	1.50927	LOC101930075///LOC102724993///NPIPA1///NPIPA2///NPIPA3///NPIPA5///NPIPA7///NPIPA8///PKD1P1	polycystin-1-like///nuclear pore complex-interacting protein family member A1-like///nuclear pore complex interacting protein family, member A1///nuclear pore complex interacting protein family, member A2///nuclear pore complex interacting protein family,	AC002045
217266_at	0.00549973	1.50882	RPL15	ribosomal protein L15	Z97353
221276_s_at	8.04269e-06	-1.50652	SYNC	syncoilin, intermediate filament protein	NM_030786
218884_s_at	0.00219108	1.50648	GUF1	GUF1 GTPase homolog (S. cerevisiae)	AK025248
211373_s_at	0.0121681	-1.50614	PSEN2	presenilin 2	U34349
203936_s_at	0.0119202	-1.5059	MMP9	matrix metallopeptidase 9 (gelatinase B, 92kDa gelatinase, 92kDa type IV collagenase)	NM_004994
207735_at	0.00196196	-1.50562	RNF125	ring finger protein 125, E3 ubiquitin protein ligase	NM_017831
200889_s_at	0.00126056	1.50556	SSR1	signal sequence receptor, alpha	NM_003144
214552_s_at	0.013918	1.50548	RABEP1	rabaptin, RAB GTPase binding effector protein 1	AF098638
203900_at	0.00430903	1.50505	SZT2	seizure threshold 2 homolog (mouse)	NM_024547
212173_at	0.00382407	-1.50473	AK2	adenylate kinase 2	AW277253
221517_s_at	0.00413486	-1.5045	MED17	mediator complex subunit 17	AF105421
208174_x_at	0.00704675	-1.5042	ZRSR2	zinc finger (CCCH type), RNA-binding motif and serine/arginine rich 2	NM_005089
215150_at	0.0053205	1.50261	YOD1	YOD1 deubiquitinase	AF090896
214948_s_at	2.74571e-05	-1.502	TMF1	TATA element modulatory factor 1	AL050136
205096_at	0.00870871	-1.50085	POM121	POM121 transmembrane nucleoporin	NM_014833
201781_s_at	0.00262303	1.50079	AIP	aryl hydrocarbon receptor interacting protein	AL558532
204265_s_at	0.001096	1.50058	GPSM3	G-protein signaling modulator 3	NM_022107
219810_at	0.000217763	-1.50005	VCPIP1	valosin containing protein (p97)/p47 complex interacting protein 1	NM_025054
209852_x_at	0.0035221	1.49962	PSME3	proteasome (prosome, macropain) activator subunit 3 (PA28 gamma; Ki)	BC001423
215780_s_at	0.00169479	1.49911	SET///SETP4///SETSIP	SET nuclear proto-oncogene///SET pseudogene 4///SET-like protein	Z95126
207187_at	0.00398931	1.49874	JAK3	Janus kinase 3	NM_000215
218993_at	0.00342066	-1.49791	RNMTL1	RNA methyltransferase like 1	NM_018146
217818_s_at	0.00384627	1.49706	ARPC4	actin related protein 2/3 complex, subunit 4, 20kDa	BE891920
203297_s_at	0.00340109	-1.49659	JARID2	jumonji, AT rich interactive domain 2	BG029530
215707_s_at	0.0108619	1.49577	PRNP	prion protein	AV725328
212770_at	0.0124278	-1.49546	TLE3	transducin-like enhancer of split 3	AW873621
217119_s_at	0.00319543	1.49543	CXCR3	chemokine (C-X-C motif) receptor 3	Z79783
203120_at	0.0106623	-1.49534	TP53BP2	tumor protein p53 binding protein 2	NM_005426
215758_x_at	0.0120193	1.49514	ZNF93	zinc finger protein 93	AC007204
208710_s_at	4.76936e-05	1.49488	AP3D1	adaptor-related protein complex 3, delta 1 subunit	AI424923
208336_s_at	0.0096356	1.49378	TECR	trans-2,3-enoyl-CoA reductase	NM_004868
217903_at	0.00301409	1.4936	STRN4	striatin, calmodulin binding protein 4	NM_013403
219677_at	0.012045	1.49328	SPSB1	splA/ryanodine receptor domain and SOCS box containing 1	NM_025106
206620_at	0.00592525	1.49326	GRAP	GRB2-related adaptor protein	NM_006613
214153_at	0.0124963	1.49316	ELOVL5	ELOVL fatty acid elongase 5	BE467941
201186_at	0.00470125	-1.49291	LRPAP1	low density lipoprotein receptor-related protein associated protein 1	NM_002337
213876_x_at	0.00515364	-1.49164	ZRSR2	zinc finger (CCCH type), RNA-binding motif and serine/arginine rich 2	AW089584
208114_s_at	0.00754933	-1.49071	ISG20L2	interferon stimulated exonuclease gene 20kDa-like 2	NM_030980
211450_s_at	0.00651353	1.4899	MSH6	mutS homolog 6	D89646
202842_s_at	0.00751824	-1.48961	DNAJB9	DnaJ (Hsp40) homolog, subfamily B, member 9	AL080081
208074_s_at	0.00539355	1.48903	AP2S1	adaptor-related protein complex 2, sigma 1 subunit	NM_021575
206188_at	0.00184407	1.48843	ZNF623	zinc finger protein 623	NM_014789
200778_s_at	0.0109919	1.48815	2002-09-01	septin 2	AI191427
203626_s_at	0.00284637	1.48692	SKP2	S-phase kinase-associated protein 2, E3 ubiquitin protein ligase	NM_005983
211205_x_at	0.0141272	1.48685	PIP5K1A	phosphatidylinositol-4-phosphate 5-kinase, type I, alpha	U78577
221839_s_at	0.0017946	-1.48675	UBAP2	ubiquitin associated protein 2	AK026088
202722_s_at	0.0138412	-1.48671	GFPT1	glutamine--fructose-6-phosphate transaminase 1	NM_002056
216212_s_at	0.00152995	1.48646	DKC1///MIR664B///SNORA56	dyskeratosis congenita 1, dyskerin///microRNA 664b///small nucleolar RNA, H/ACA box 56	AJ010395
201826_s_at	0.0128292	-1.48627	SCCPDH	saccharopine dehydrogenase (putative)	NM_016002
215903_s_at	0.00692203	-1.4856	MAST2	microtubule associated serine/threonine kinase 2	BE786598
AFFX-PheX-3_at	0.00825744	-1.4854			AFFX-PheX-3
201052_s_at	0.000649226	1.48528	PSMF1	proteasome (prosome, macropain) inhibitor subunit 1 (PI31)	BG029917
221043_at	0.00789684	1.48526			NM_013395
216230_x_at	0.0015014	1.48479	SMPD1	sphingomyelin phosphodiesterase 1, acid lysosomal	M59917
212901_s_at	0.00861665	1.4844	CSTF2T	cleavage stimulation factor, 3' pre-RNA, subunit 2, 64kDa, tau variant	BF732638
216542_x_at	0.00743376	1.48425	IGHA1///IGHG1///IGHM	immunoglobulin heavy constant alpha 1///immunoglobulin heavy constant gamma 1 (G1m marker)///immunoglobulin heavy constant mu	AJ275355
213704_at	0.0127489	-1.4841	RABGGTB///SNORD45A///SNORD45B///SNORD45C	Rab geranylgeranyltransferase, beta subunit///small nucleolar RNA, C/D box 45A///small nucleolar RNA, C/D box 45B///small nucleolar RNA, C/D box 45C	AA129753
214924_s_at	0.000771779	-1.48363	TRAK1	trafficking protein, kinesin binding 1	AK000754
218382_s_at	0.00482393	1.48321	U2AF2	U2 small nuclear RNA auxiliary factor 2	NM_007279
221235_s_at	0.0036271	-1.48288	TGFBRAP1	transforming growth factor, beta receptor associated protein 1	NM_030825
200952_s_at	0.0118854	1.48269	CCND2	cyclin D2	AI635187
202583_s_at	0.00337836	-1.48206	RANBP9	RAN binding protein 9	NM_005493
208759_at	0.0106758	1.4817	NCSTN	nicastrin	AF240468
212432_at	0.0069959	-1.48165	GRPEL1	GrpE-like 1, mitochondrial (E. coli)	AL542571
215778_x_at	0.00100648	-1.48154	HAB1	B1 for mucin	AJ006206
207704_s_at	0.00539067	1.48088	GAS7	growth arrest-specific 7	NM_003644
204999_s_at	0.00091995	-1.48048	ATF5	activating transcription factor 5	BC005174
208071_s_at	0.0108069	1.48036	LAIR1	leukocyte-associated immunoglobulin-like receptor 1	NM_021708
216591_s_at	0.00123588	1.47854	SDHC	succinate dehydrogenase complex, subunit C, integral membrane protein, 15kDa	AF080579
AFFX-HSAC07/X00351_M_at	0.00330509	1.47767	ACTB	actin, beta	AFFX-HSAC07/X00351_M
204998_s_at	0.000440677	-1.47751	ATF5	activating transcription factor 5	BC005174
209853_s_at	0.000209742	1.47679	PSME3	proteasome (prosome, macropain) activator subunit 3 (PA28 gamma; Ki)	BC001423
201276_at	3.56298e-05	1.47657	RAB5B	RAB5B, member RAS oncogene family	AF267863
210796_x_at	0.00477936	1.4762	SIGLEC6	sialic acid binding Ig-like lectin 6	D86359
209727_at	0.0093077	1.47606	GM2A	GM2 ganglioside activator	M76477
209589_s_at	0.0150591	-1.47542	EPHB2	EPH receptor B2	AF025304
218364_at	0.00812404	-1.4753	LRRFIP2	leucine rich repeat (in FLII) interacting protein 2	NM_017724
