# Supplementary material for: Gene Expression Analysis before and after Treatment with Adalimumab in Patients with Ankylosing Spondylitis Identifies Molecular Pathways Associated with Response to Therapy
Source: Genes (Basel). 2017 Apr 24;8(4):127. doi: 10.3390/genes8040127 (PMC5406874; doi:10.3390/genes8040127)
Supplement: Supplementary file 1 [file genes-08-00127-s001.zip › Table S8 AS.xls]

## Sheet: Foglio1
Table S8. Genes modulated in AS patients, group 1 after treatment versus healthy controls
Probe Set ID	p value	FC	Gene Symbol	Gene Title	Representative Public ID
216901_s_at	0.000525175	9.7821	IKZF1	IKAROS family zinc finger 1 (Ikaros)	S80876
201367_s_at	0.000731456	8.07119	ZFP36L2	ZFP36 ring finger protein-like 2	AI356398
204909_at	0.00283042	7.01792	DDX6	DEAD (Asp-Glu-Ala-Asp) box helicase 6	NM_004397
211973_at	0.00258981	5.42256	NUDT3	nudix (nucleoside diphosphate linked moiety X)-type motif 3	AW341200
214326_x_at	9.26069e-05	5.13226	JUND	jun D proto-oncogene	AI339541
216915_s_at	0.000586877	5.0677	PTPN12	protein tyrosine phosphatase, non-receptor type 12	S69182
213472_at	0.00113376	4.6596	HNRNPH1	heterogeneous nuclear ribonucleoprotein H1 (H)	AI022387
215220_s_at	0.00166041	4.57661	TPR	translocated promoter region, nuclear basket protein	AK023111
217234_s_at	0.00385765	4.54947	EZR	ezrin	AF199015
200796_s_at	0.00212315	4.46837	MCL1	myeloid cell leukemia 1	BF594446
203751_x_at	7.59858e-05	4.22765	JUND	jun D proto-oncogene	NM_005354
204863_s_at	0.00668591	4.22118	IL6ST	interleukin 6 signal transducer	BE856546
211299_s_at	0.000714138	4.08046	FLOT2	flotillin 2	BC003683
208621_s_at	0.00726413	4.07652	EZR	ezrin	BF663141
212249_at	0.00686372	4.05906	PIK3R1	phosphoinositide-3-kinase, regulatory subunit 1 (alpha)	AI679268
220797_at	0.00199325	4.05705	LOC284009///METTL16	uncharacterized LOC284009///methyltransferase like 16	NM_024086
214007_s_at	0.00220647	4.0242	TWF1	twinfilin actin-binding protein 1	AW665024
212105_s_at	0.00141201	3.90151	DHX9	DEAH (Asp-Glu-Ala-His) box helicase 9	BF313832
208536_s_at	0.00228842	3.85057	BCL2L11	BCL2-like 11 (apoptosis facilitator)	NM_006538
208900_s_at	0.00275007	3.82165	TOP1	topoisomerase (DNA) I	J03250
201461_s_at	0.00340878	3.77004	MAPKAPK2	mitogen-activated protein kinase-activated protein kinase 2	NM_004759
201040_at	0.00181347	3.70394	GNAI2	guanine nucleotide binding protein (G protein), alpha inhibiting activity polypeptide 2	NM_002070
221220_s_at	1.04905e-05	3.6723	SCYL2	SCY1-like 2 (S. cerevisiae)	NM_017988
210935_s_at	0.00142304	3.61476	WDR1	WD repeat domain 1	AF274954
214488_at	0.000177282	3.60791	RAP2B	RAP2B, member of RAS oncogene family	NM_002886
217202_s_at	0.0070491	3.5979	GLUL	glutamate-ammonia ligase	U08626
203056_s_at	0.00391869	3.58809	PRDM2	PR domain containing 2, with ZNF domain	NM_015866
211016_x_at	0.00475177	3.56429	HSPA4	heat shock 70kDa protein 4	BC002526
213299_at	0.000628717	3.47345	ZBTB7A	zinc finger and BTB domain containing 7A	AW027070
201668_x_at	0.00109867	3.45663	MARCKS	myristoylated alanine-rich protein kinase C substrate	AW163148
200917_s_at	0.00012128	3.43132	SRPR	signal recognition particle receptor (docking protein)	NM_003139
213446_s_at	0.00403658	3.39172	IQGAP1	IQ motif containing GTPase activating protein 1	AI679073
210932_s_at	0.00447398	3.38704	RNF6	ring finger protein (C3H2C3 type) 6	AF293342
208727_s_at	0.00369088	3.3243	CDC42	cell division cycle 42	BC003682
207993_s_at	0.00658655	3.32198	CHP1	calcineurin-like EF-hand protein 1	NM_007236
208751_at	0.00154011	3.28858	NAPA	N-ethylmaleimide-sensitive factor attachment protein, alpha	BC001165
201490_s_at	0.00194716	3.25966	PPIF	peptidylprolyl isomerase F	NM_005729
218943_s_at	0.0104833	-3.16464	DDX58	DEAD (Asp-Glu-Ala-Asp) box polypeptide 58	NM_014314
201211_s_at	0.00468194	3.13353	DDX3X	DEAD (Asp-Glu-Ala-Asp) box helicase 3, X-linked	NM_001356
200604_s_at	0.00217226	3.13304	PRKAR1A	protein kinase, cAMP-dependent, regulatory, type I, alpha	M18468
216361_s_at	0.00557306	3.1192	KAT6A	K(lysine) acetyltransferase 6A	AJ251844
201635_s_at	0.000340445	3.07996	FXR1	fragile X mental retardation, autosomal homolog 1	NM_005087
213926_s_at	0.00653049	3.0778	AGFG1	ArfGAP with FG repeats 1	AI742626
205307_s_at	0.0021127	-3.06752	KMO	kynurenine 3-monooxygenase (kynurenine 3-hydroxylase)	AI074145
213548_s_at	8.81634e-05	3.04958	CDV3	CDV3 homolog (mouse)	BG257762
211022_s_at	0.00667492	3.04878	ATRX	alpha thalassemia/mental retardation syndrome X-linked	BC002521
207334_s_at	0.00823079	3.03012	TGFBR2	transforming growth factor, beta receptor II (70/80kDa)	NM_003242
208721_s_at	0.0015381	3.00102	ANAPC5	anaphase promoting complex subunit 5	BF967271
208602_x_at	0.00775716	2.98538	CD6	CD6 molecule	NM_006725
221705_s_at	0.00133961	2.97658	SIKE1	suppressor of IKBKE 1	BC005934
218813_s_at	0.00511214	2.96388	SH3GLB2	SH3-domain GRB2-like endophilin B2	NM_020145
213986_s_at	0.000926055	2.9586	TMEM259	transmembrane protein 259	AI805266
209936_at	0.00354355	2.92042	RBM5	RNA binding motif protein 5	AF107493
208223_s_at	0.00567446	2.91004	ACVR1B	activin A receptor, type IB	NM_020327
214196_s_at	0.00172964	2.90478	TPP1	tripeptidyl peptidase I	AA602532
203729_at	0.00570675	2.90472	EMP3	epithelial membrane protein 3	NM_001425
213606_s_at	0.00133634	2.89938	ARHGDIA	Rho GDP dissociation inhibitor (GDI) alpha	AI571798
212079_s_at	0.00639595	2.88256	KMT2A	lysine (K)-specific methyltransferase 2A	AA715041
209722_s_at	0.0100098	2.86805	SERPINB9	serpin peptidase inhibitor, clade B (ovalbumin), member 9	BC002538
212574_x_at	0.00221043	2.86643	TMEM259	transmembrane protein 259	AC004528
200613_at	0.00685282	2.86331	AP2M1	adaptor-related protein complex 2, mu 1 subunit	NM_004068
AFFX-HUMISGF3A/M97935_5_at	0.0121602	2.86062	STAT1	signal transducer and activator of transcription 1, 91kDa	AFFX-HUMISGF3A/M97935_5
220992_s_at	0.00344116	-2.85856	TRMT1L	tRNA methyltransferase 1 homolog (S. cerevisiae)-like	NM_030934
210790_s_at	0.0151062	2.84215	SAR1A	secretion associated, Ras related GTPase 1A	BC003658
210455_at	0.00132798	2.83433	R3HCC1L	R3H domain and coiled-coil containing 1-like	AF050198
213286_at	0.0143159	2.82658	ZFR	zinc finger RNA binding protein	BF445199
201465_s_at	0.0101955	2.81504	JUN	jun proto-oncogene	BC002646
211085_s_at	0.00123007	2.80726	STK4	serine/threonine kinase 4	Z25430
201264_at	0.0013203	2.79562	COPE	coatomer protein complex, subunit epsilon	NM_007263
215512_at	0.00123839	2.79272	2006-03-01	membrane-associated ring finger (C3HC4) 6, E3 ubiquitin protein ligase	AK000970
220220_at	7.35443e-05	2.79173	LRRC37A2///LRRC37A4P	leucine rich repeat containing 37, member A2///leucine rich repeat containing 37, member A4, pseudogene	NM_018001
200727_s_at	0.00164971	2.79074	ACTR2	ARP2 actin-related protein 2 homolog (yeast)	AA699583
214190_x_at	0.001272	2.78632	GGA2	golgi-associated, gamma adaptin ear containing, ARF binding protein 2	AI799984
200922_at	0.00588104	2.78035	KDELR1	KDEL (Lys-Asp-Glu-Leu) endoplasmic reticulum protein retention receptor 1	NM_006801
202773_s_at	7.48466e-05	2.76255	SFSWAP	splicing factor, suppressor of white-apricot family	NM_004592
211574_s_at	0.000196767	2.74783	CD46	CD46 molecule, complement regulatory protein	D84105
216834_at	0.0140881	-2.73895	RGS1	regulator of G-protein signaling 1	S59049
201401_s_at	0.00106763	2.73842	ADRBK1	adrenergic, beta, receptor kinase 1	M80776
214487_s_at	0.000625538	2.73605	RAP2A///RAP2B	RAP2A, member of RAS oncogene family///RAP2B, member of RAS oncogene family	NM_002886
200634_at	0.00322766	2.73148	PFN1	profilin 1	NM_005022
209524_at	0.000136047	2.72645	HDGFRP3	hepatoma-derived growth factor, related protein 3	AK001280
212595_s_at	0.000758066	2.71072	DAZAP2	DAZ associated protein 2	AL534321
200695_at	9.10248e-05	2.70927	PPP2R1A	protein phosphatase 2, regulatory subunit A, alpha	NM_014225
219456_s_at	0.00197078	2.70239	RIN3	Ras and Rab interactor 3	NM_024832
201559_s_at	0.00829206	2.70174	CLIC4	chloride intracellular channel 4	AF109196
212420_at	0.0049416	2.68779	ELF1	E74-like factor 1 (ets domain transcription factor)	AL559590
210317_s_at	0.00708382	2.68178	YWHAE	tyrosine 3-monooxygenase/tryptophan 5-monooxygenase activation protein, epsilon	U28936
205018_s_at	0.000165137	2.68146	MBNL2	muscleblind-like splicing regulator 2	NM_005757
202600_s_at	0.00473718	2.67061	NRIP1	nuclear receptor interacting protein 1	AI824012
200041_s_at	0.00148465	2.6631	ATP6V1G2-DDX39B///DDX39B///SNORD84	ATP6V1G2-DDX39B readthrough (NMD candidate)///DEAD (Asp-Glu-Ala-Asp) box polypeptide 39B///small nucleolar RNA, C/D box 84	NM_004640
212487_at	0.000469457	2.66009	GPATCH8	G patch domain containing 8	AI673812
211027_s_at	0.0127178	2.65704	IKBKB	inhibitor of kappa light polypeptide gene enhancer in B-cells, kinase beta	BC006231
214786_at	0.00247734	2.6551	MAP3K1	mitogen-activated protein kinase kinase kinase 1, E3 ubiquitin protein ligase	AA361361
218260_at	0.000192365	2.63579	DDA1	DET1 and DDB1 associated 1	NM_024050
212407_at	0.00509726	-2.63345	METTL13	methyltransferase like 13	AL049669
204480_s_at	0.000640882	2.63009	C9orf16	chromosome 9 open reading frame 16	NM_024112
202554_s_at	0.00512148	2.62833	GSTM3	glutathione S-transferase mu 3 (brain)	AL527430
212107_s_at	0.0118928	2.62395	DHX9	DEAH (Asp-Glu-Ala-His) box helicase 9	BE561014
201360_at	0.00555709	2.61798	CST3	cystatin C	NM_000099
217602_at	0.0113579	2.61632	LOC101060363///PPIA	peptidyl-prolyl cis-trans isomerase A-like///peptidylprolyl isomerase A (cyclophilin A)	AI191118
201996_s_at	0.00118441	2.60063	SPEN	spen family transcriptional repressor	AL524033
203088_at	0.00804116	-2.59358	FBLN5	fibulin 5	NM_006329
214405_at	0.00653707	2.59164			Z39557
209754_s_at	0.000196284	2.58606	TMPO	thymopoietin	AF113682
203809_s_at	0.00851731	2.5756	AKT2	v-akt murine thymoma viral oncogene homolog 2	NM_001626
211136_s_at	0.00148699	2.57251	CLPTM1	cleft lip and palate associated transmembrane protein 1	BC004865
222330_at	0.000358547	2.56325			AW974995
207164_s_at	0.00112272	2.54339	ZBTB18	zinc finger and BTB domain containing 18	NM_006352
201169_s_at	0.0102375	2.54248	BHLHE40	basic helix-loop-helix family, member e40	BG326045
201048_x_at	0.007475	2.53952	RAB6A///WTH3DI	RAB6A, member RAS oncogene family///RAB6C-like	NM_002869
211192_s_at	0.0128489	2.52573	CD84	CD84 molecule	AF054818
211893_x_at	0.00417117	2.52514	CD6	CD6 molecule	U66145
201251_at	0.0136037	2.5195	PKM	pyruvate kinase, muscle	NM_002654
201235_s_at	0.0068834	2.50177	BTG2	BTG family, member 2	BG339064
217448_s_at	0.0014914	2.50045	TOX4	TOX high mobility group box family member 4	AL117508
209865_at	0.00419689	-2.49645	SLC35A3	solute carrier family 35 (UDP-N-acetylglucosamine (UDP-GlcNAc) transporter), member A3	BC005136
209750_at	0.0108947	2.49059	NR1D2	nuclear receptor subfamily 1, group D, member 2	N32859
218458_at	0.00345018	-2.4826	GMCL1	germ cell-less, spermatogenesis associated 1	NM_022471
221764_at	0.00335628	2.46565	R3HDM4	R3H domain containing 4	AL574186
217974_at	0.00037739	-2.46367	TM7SF3	transmembrane 7 superfamily member 3	NM_016551
208748_s_at	0.00656102	2.45941	FLOT1	flotillin 1	AA507012
214040_s_at	0.00181825	2.45347	GSN	gelsolin	BE675337
204859_s_at	0.0105145	-2.45224	APAF1	apoptotic peptidase activating factor 1	NM_013229
210818_s_at	0.00510674	2.45195	BACH1///GRIK1-AS2	BTB and CNC homology 1, basic leucine zipper transcription factor 1///GRIK1 antisense RNA 2	AF026199
205748_s_at	0.00382023	2.45181	RNF126	ring finger protein 126	NM_017876
213490_s_at	0.00212189	2.44842	MAP2K2	mitogen-activated protein kinase kinase 2	AI762811
213238_at	0.00228271	-2.44274	ATP10D	ATPase, class V, type 10D	AI478147
201835_s_at	0.000662401	2.43809	PRKAB1	protein kinase, AMP-activated, beta 1 non-catalytic subunit	BC001007
221618_s_at	0.0105455	2.43763	TAF9B	TAF9B RNA polymerase II, TATA box binding protein (TBP)-associated factor, 31kDa	AF077053
218811_at	0.00170069	2.43719	ORAI2	ORAI calcium release-activated calcium modulator 2	BF939788
217544_at	0.00662528	-2.43652	MIR3916	microRNA 3916	AA768909
221638_s_at	0.00199184	2.43636	STX16	syntaxin 16	AF008937
219878_s_at	0.00173169	2.43131	KLF13	Kruppel-like factor 13	NM_015995
209055_s_at	0.000118324	2.43017	CDC5L	cell division cycle 5-like	AW268817
202434_s_at	0.0115169	2.42822	CYP1B1	cytochrome P450, family 1, subfamily B, polypeptide 1	N21019
211255_x_at	0.00527585	2.42267	DEDD	death effector domain containing	AF064605
219730_at	0.00300331	-2.41481	LOC100996782///MED18	mediator of RNA polymerase II transcription subunit 18-like///mediator complex subunit 18	NM_017638
200841_s_at	0.0141048	2.40519	EPRS	glutamyl-prolyl-tRNA synthetase	AI142677
221771_s_at	0.00519232	-2.39998	MPHOSPH8	M-phase phosphoprotein 8	BC003542
214305_s_at	0.00207741	2.39667	SF3B1	splicing factor 3b, subunit 1, 155kDa	AW003030
210612_s_at	0.00428186	-2.38763	SYNJ2	synaptojanin 2	AF318616
216236_s_at	0.00917226	2.37524	SLC2A14///SLC2A3	solute carrier family 2 (facilitated glucose transporter), member 14///solute carrier family 2 (facilitated glucose transporter), member 3	AL110298
201337_s_at	0.0017848	2.36608	VAMP3	vesicle-associated membrane protein 3	NM_004781
206491_s_at	0.00368357	2.3651	NAPA	N-ethylmaleimide-sensitive factor attachment protein, alpha	NM_003827
201538_s_at	0.0030434	2.36308	DUSP3	dual specificity phosphatase 3	AL048503
215485_s_at	0.012143	2.36064	ICAM1	intercellular adhesion molecule 1	AA284705
212378_at	0.0101847	-2.36003	GART	phosphoribosylglycinamide formyltransferase, phosphoribosylglycinamide synthetase, phosphoribosylaminoimidazole synthetase	NM_000819
221695_s_at	0.00889397	2.35955	MAP3K2	mitogen-activated protein kinase kinase kinase 2	AF239798
218361_at	0.00464217	-2.35927	GOLPH3L	golgi phosphoprotein 3-like	NM_018178
215820_x_at	0.00477716	2.35133	SNX13	sorting nexin 13	AK001861
218600_at	0.00666601	2.34945	LIMD2	LIM domain containing 2	NM_030576
222082_at	0.00969371	2.34192	ZBTB7A	zinc finger and BTB domain containing 7A	AI568395
212497_at	0.00199911	2.3318	MAPK1IP1L	mitogen-activated protein kinase 1 interacting protein 1-like	AK025580
213427_at	0.0125687	-2.32833	RPP40	ribonuclease P/MRP 40kDa subunit	NM_006638
213799_s_at	0.00179836	2.32615	PTPRA	protein tyrosine phosphatase, receptor type, A	BF740139
220458_at	0.000825719	-2.32486			NM_018038
201070_x_at	0.00198999	2.31731	SF3B1	splicing factor 3b, subunit 1, 155kDa	AI739389
AFFX-HSAC07/X00351_5_at	0.00653236	2.30572	ACTB	actin, beta	AFFX-HSAC07/X00351_5
208750_s_at	0.000540959	2.30358	ARF1///MIR3620	ADP-ribosylation factor 1///microRNA 3620	AF052179
207549_x_at	3.64776e-05	2.29583	CD46	CD46 molecule, complement regulatory protein	NM_002389
206724_at	0.00934642	2.29564	CBX4	chromobox homolog 4	NM_003655
208879_x_at	0.000513996	2.2898	PRPF6	pre-mRNA processing factor 6	BG469030
216983_s_at	0.00448366	-2.2886	ZNF224	zinc finger protein 224	BC002889
201156_s_at	0.00107869	2.27912	RAB5C	RAB5C, member RAS oncogene family	AF141304
212291_at	0.00187161	2.2752	HIPK1	homeodomain interacting protein kinase 1	AI393355
215236_s_at	0.0152032	2.27483	PICALM	phosphatidylinositol binding clathrin assembly protein	AV721177
203148_s_at	0.00057174	-2.27327	TRIM14	tripartite motif containing 14	NM_014788
204560_at	0.00167485	2.26624	FKBP5	FK506 binding protein 5	NM_004117
210176_at	0.0035631	2.25951	TLR1	toll-like receptor 1	AL050262
214971_s_at	0.0102268	2.25682	ST6GAL1	ST6 beta-galactosamide alpha-2,6-sialyltranferase 1	AV695711
203258_at	0.00416533	2.25543	DRAP1	DR1-associated protein 1 (negative cofactor 2 alpha)	NM_006442
209006_s_at	0.00164886	-2.25063	LOC101928189///RSRP1	uncharacterized LOC101928189///arginine/serine-rich protein 1	AF247168
210347_s_at	0.0116284	-2.24877	BCL11A	B-cell CLL/lymphoma 11A (zinc finger protein)	AF080216
211605_s_at	0.0040995	2.24793	RARA	retinoic acid receptor, alpha	U41742
209526_s_at	0.00828814	2.23876	HDGFRP3	hepatoma-derived growth factor, related protein 3	AB029156
215671_at	0.00656261	-2.23397	PDE4B	phosphodiesterase 4B, cAMP-specific	AU144792
205285_s_at	0.00345871	2.23248	FYB	FYN binding protein	AI633888
211810_s_at	0.00341567	2.22391	GALC	galactosylceramidase	D25284
212215_at	0.0125979	-2.22312	PREPL	prolyl endopeptidase-like	AB007896
211077_s_at	0.00688226	2.21819	TLK1	tousled-like kinase 1	Z25421
201625_s_at	0.0047026	2.21452	INSIG1	insulin induced gene 1	BE300521
209535_s_at	0.015282	-2.21151			AF127481
208403_x_at	0.00186302	2.20925	MAX	MYC associated factor X	NM_002382
210916_s_at	0.000383386	2.20633	CD44	CD44 molecule (Indian blood group)	AF098641
218724_s_at	0.0106202	2.20274	TGIF2	TGFB-induced factor homeobox 2	AL050318
211190_x_at	0.00583437	2.19586	CD84	CD84 molecule	AF054817
210671_x_at	0.00143646	2.19583	MAPK8	mitogen-activated protein kinase 8	U35004
201324_at	0.0128947	2.194	EMP1	epithelial membrane protein 1	NM_001423
219235_s_at	0.00556666	-2.19031	PHACTR4	phosphatase and actin regulator 4	NM_023923
218783_at	0.00595404	-2.18943	INTS7	integrator complex subunit 7	AL133049
211453_s_at	0.0044622	2.18911	AKT2	v-akt murine thymoma viral oncogene homolog 2	M77198
214975_s_at	0.00708746	2.18753	MTMR1	myotubularin related protein 1	AK001816
205306_x_at	0.00319323	-2.18566	KMO	kynurenine 3-monooxygenase (kynurenine 3-hydroxylase)	AI074145
212514_x_at	0.00445979	2.18431	DDX3X	DEAD (Asp-Glu-Ala-Asp) box helicase 3, X-linked	R60068
203523_at	0.00418649	2.18082	LSP1	lymphocyte-specific protein 1	NM_002339
211391_s_at	0.0010306	2.18021	PATZ1	POZ (BTB) and AT hook containing zinc finger 1	AF254087
217294_s_at	0.00040721	2.17856	ENO1	enolase 1, (alpha)	U88968
220560_at	0.00639119	-2.17175	C11orf21	chromosome 11 open reading frame 21	NM_014144
215270_at	0.00162724	2.16689	LFNG	LFNG O-fucosylpeptide 3-beta-N-acetylglucosaminyltransferase	U94354
208698_s_at	0.000826396	2.1613	NONO	non-POU domain containing, octamer-binding	BC002364
212110_at	0.00808887	-2.15103	SLC39A14	solute carrier family 39 (zinc transporter), member 14	D31887
203330_s_at	0.000124226	2.14398	STX5	syntaxin 5	NM_003164
202762_at	0.00147839	-2.13733	ROCK2	Rho-associated, coiled-coil containing protein kinase 2	AL049383
204185_x_at	0.0016373	-2.13559	PPID	peptidylprolyl isomerase D	NM_005038
210734_x_at	0.00150539	2.13557	MAX	MYC associated factor X	BC004516
212217_at	0.00917475	-2.13447	PREPL	prolyl endopeptidase-like	AU154782
203547_at	0.0143718	2.13401	CD4	CD4 molecule	U47924
209629_s_at	0.0015442	2.13246	NXT2	nuclear transport factor 2-like export factor 2	AK023289
210655_s_at	0.00349136	2.12943	FOXO3///FOXO3B	forkhead box O3///forkhead box O3B pseudogene	AF041336
211527_x_at	0.00111628	2.11959	VEGFA	vascular endothelial growth factor A	M27281
204881_s_at	0.0123639	2.11889	UGCG	UDP-glucose ceramide glucosyltransferase	NM_003358
210360_s_at	0.00825486	2.11797	MTSS1	metastasis suppressor 1	AF116674
202951_at	0.00683445	-2.11532	STK38	serine/threonine kinase 38	BE048506
210978_s_at	0.00239161	2.11495	TAGLN2	transgelin 2	BC002616
207968_s_at	0.00518899	2.11009	MEF2C	myocyte enhancer factor 2C	NM_002397
219209_at	0.00195075	-2.10801	IFIH1	interferon induced with helicase C domain 1	NM_022168
200948_at	0.00160947	2.10337	MLF2	myeloid leukemia factor 2	NM_005439
219303_at	0.00807831	2.1033	RNF219	ring finger protein 219	NM_024546
206631_at	0.00906892	-2.10106	PTGER2	prostaglandin E receptor 2 (subtype EP2), 53kDa	NM_000956
214918_at	0.00825876	-2.09936	HNRNPM	heterogeneous nuclear ribonucleoprotein M	AK024911
210458_s_at	0.00399664	2.09743	TANK	TRAF family member-associated NFKB activator	BC003388
200849_s_at	0.0058741	-2.09733	AHCYL1	adenosylhomocysteinase-like 1	AI589266
219204_s_at	0.00194447	-2.09562	SRR	serine racemase	NM_021947
212991_at	0.00876826	-2.09258	FBXO9	F-box protein 9	AL031178
203551_s_at	0.00119514	-2.09035	COX11	cytochrome c oxidase assembly homolog 11 (yeast)	NM_004375
205594_at	0.00494334	-2.08891	ZNF652	zinc finger protein 652	NM_014897
214061_at	0.00893136	-2.08883	TBC1D31	TBC1 domain family, member 31	AI017564
218242_s_at	0.00274718	-2.08722	SUV420H1	suppressor of variegation 4-20 homolog 1 (Drosophila)	AA056099
215716_s_at	0.00678552	2.08568	ATP2B1	ATPase, Ca++ transporting, plasma membrane 1	L14561
205466_s_at	0.00407313	-2.08533	HS3ST1	heparan sulfate (glucosamine) 3-O-sulfotransferase 1	BF000296
209041_s_at	0.013423	2.08516	UBE2G2	ubiquitin-conjugating enzyme E2G 2	BG395660
211138_s_at	0.0153032	-2.08106	KMO	kynurenine 3-monooxygenase (kynurenine 3-hydroxylase)	BC005297
209007_s_at	0.00322761	-2.08059	LOC101928189///RSRP1	uncharacterized LOC101928189///arginine/serine-rich protein 1	AF247168
220840_s_at	0.00700849	-2.07946	C1orf112	chromosome 1 open reading frame 112	NM_018186
208701_at	0.000240539	2.07889	APLP2	amyloid beta (A4) precursor-like protein 2	BC000373
212529_at	0.00153152	2.07796	LSM12	LSM12 homolog (S. cerevisiae)	BF197707
202879_s_at	0.00395516	2.07321	CYTH1	cytohesin 1	NM_004762
217489_s_at	0.00881158	2.07167	IL6R	interleukin 6 receptor	S72848
212604_at	0.0110001	-2.06699	MRPS31	mitochondrial ribosomal protein S31	AI937794
212016_s_at	0.00192807	2.06564	MIR4745///PTBP1	microRNA 4745///polypyrimidine tract binding protein 1	AA679988
202444_s_at	0.000863462	2.06515	ERLIN1	ER lipid raft associated 1	NM_006459
202574_s_at	0.000381145	2.06494	CSNK1G2	casein kinase 1, gamma 2	AL530441
212714_at	0.0139323	-2.05953	LARP4	La ribonucleoprotein domain family, member 4	AL050205
211089_s_at	0.000499959	2.05693	NEK3	NIMA-related kinase 3	Z25434
200607_s_at	0.00814763	2.0561	RAD21	RAD21 homolog (S. pombe)	BG289967
208392_x_at	0.0031982	-2.05031	SP110	SP110 nuclear body protein	NM_004510
212575_at	0.00576262	2.04615	TMEM259	transmembrane protein 259	BF966155
203890_s_at	6.78629e-05	2.04567	DAPK3///MIR637	death-associated protein kinase 3///microRNA 637	BF686824
203243_s_at	0.0119386	-2.04431	PDLIM5	PDZ and LIM domain 5	NM_006457
203343_at	0.00485453	-2.04326	UGDH	UDP-glucose 6-dehydrogenase	NM_003359
216855_s_at	0.00107111	2.0381	HNRNPU	heterogeneous nuclear ribonucleoprotein U (scaffold attachment factor A)	D13413
204075_s_at	0.00249802	-2.03486	CEP104	centrosomal protein 104kDa	AI936976
215707_s_at	0.00920129	2.03478	PRNP	prion protein	AV725328
201777_s_at	0.00235412	2.03197	EFCAB14	EF-hand calcium binding domain 14	BC002525
210359_at	0.00377494	2.0313	MTSS1	metastasis suppressor 1	AF116674
205179_s_at	0.00491675	2.02871	ADAM8	ADAM metallopeptidase domain 8	AI814527
210470_x_at	0.00115222	2.02684	NONO	non-POU domain containing, octamer-binding	BC003129
218138_at	0.00874412	-2.02635	MKKS	McKusick-Kaufman syndrome	NM_018848
211672_s_at	0.0033773	2.02564	ARPC4///ARPC4-TTLL3	actin related protein 2/3 complex, subunit 4, 20kDa///ARPC4-TTLL3 readthrough	AF019888
208653_s_at	0.00186486	2.0248	CD164	CD164 molecule, sialomucin	AF299343
201661_s_at	0.00675993	-2.02323	ACSL3	acyl-CoA synthetase long-chain family member 3	D89053
219055_at	0.00709312	-2.02241	SRBD1	S1 RNA binding domain 1	NM_018079
217604_at	0.000527948	-2.02156			AI086530
220566_at	0.00786484	2.01364	PIK3R5	phosphoinositide-3-kinase, regulatory subunit 5	NM_014308
201641_at	0.0107302	-2.01287	BST2	bone marrow stromal cell antigen 2	NM_004335
200703_at	0.00341575	-2.00577	DYNLL1	dynein, light chain, LC8-type 1	NM_003746
201720_s_at	0.00029785	2.00531	LAPTM5	lysosomal protein transmembrane 5	AI589086
50314_i_at	0.0024603	2.00523	C20orf27	chromosome 20 open reading frame 27	AI761506
207419_s_at	0.0050735	2.00449	RAC2	ras-related C3 botulinum toxin substrate 2 (rho family, small GTP binding protein Rac2)	NM_002872
201503_at	0.00121213	-2.00296	G3BP1	GTPase activating protein (SH3 domain) binding protein 1	BG500067
219017_at	0.00412924	-2.00266	ETNK1	ethanolamine kinase 1	NM_018638
210286_s_at	0.0082178	2.00202	SLC4A7	solute carrier family 4, sodium bicarbonate cotransporter, member 7	AF053755
200641_s_at	0.000193968	1.99714	YWHAZ	tyrosine 3-monooxygenase/tryptophan 5-monooxygenase activation protein, zeta	BC003623
209753_s_at	0.00127919	1.99572	TMPO	thymopoietin	AF113682
200751_s_at	0.000612587	1.99437	HNRNPC	heterogeneous nuclear ribonucleoprotein C (C1/C2)	BE898861
213804_at	0.00422655	-1.99404	INPP5B	inositol polyphosphate-5-phosphatase, 75kDa	AI039084
212405_s_at	0.00806525	-1.99395	METTL13	methyltransferase like 13	AK001172
210513_s_at	0.00364803	1.99375	VEGFA	vascular endothelial growth factor A	AF091352
221807_s_at	0.00507384	1.99331	TRABD	TraB domain containing	AL449244
209878_s_at	0.0019603	1.98997	RELA	v-rel avian reticuloendotheliosis viral oncogene homolog A	M62399
201039_s_at	0.00813737	1.98914	RAD23A	RAD23 homolog A (S. cerevisiae)	NM_005053
213574_s_at	0.00474695	-1.98897	KPNB1	karyopherin (importin) beta 1	AA861608
213023_at	0.00252048	1.98842	UTRN	utrophin	NM_007124
201167_x_at	0.00351782	1.98713	ARHGDIA	Rho GDP dissociation inhibitor (GDI) alpha	NM_004309
204950_at	0.0122596	-1.98039	CARD8	caspase recruitment domain family, member 8	NM_014959
202024_at	0.0127471	1.9778	ASNA1	arsA arsenite transporter, ATP-binding, homolog 1 (bacterial)	NM_004317
203227_s_at	0.00021105	-1.97748	TSPAN31	tetraspanin 31	AL514076
205554_s_at	0.00303979	-1.97677	DNASE1L3	deoxyribonuclease I-like 3	NM_004944
207216_at	0.0119905	1.97508	TNFSF8	tumor necrosis factor (ligand) superfamily, member 8	NM_001244
204628_s_at	0.00684679	1.97416	ITGB3	integrin, beta 3 (platelet glycoprotein IIIa, antigen CD61)	NM_000212
200964_at	0.00604109	1.97253	UBA1	ubiquitin-like modifier activating enzyme 1	NM_003334
202497_x_at	0.0147637	1.96657	SLC2A3	solute carrier family 2 (facilitated glucose transporter), member 3	AI631159
215886_x_at	0.00394959	1.96621	USP12	ubiquitin specific peptidase 12	AF022790
204186_s_at	0.0023871	-1.96467	PPID	peptidylprolyl isomerase D	AI014573
202480_s_at	0.00836743	1.96418	DEDD	death effector domain containing	NM_004216
219002_at	0.0112619	-1.96342	FASTKD1	FAST kinase domains 1	NM_024622
209287_s_at	0.00386829	1.96103	CDC42EP3	CDC42 effector protein (Rho GTPase binding) 3	AI754416
213626_at	0.0120138	-1.95621	CBR4	carbonyl reductase 4	AL049442
210023_s_at	0.00459284	1.95295	PCGF1	polycomb group ring finger 1	BC004952
201448_at	0.001101	-1.95084	TIA1	TIA1 cytotoxic granule-associated RNA binding protein	AL567227
217506_at	0.015128	-1.94902			H49382
206474_at	0.00146502	1.94686	CDK17	cyclin-dependent kinase 17	NM_002595
201647_s_at	0.00113453	1.94565	SCARB2	scavenger receptor class B, member 2	NM_005506
200954_at	0.0132168	1.94481	ATP6V0C	ATPase, H+ transporting, lysosomal 16kDa, V0 subunit c	NM_001694
218375_at	0.00366859	-1.94374	NUDT9	nudix (nucleoside diphosphate linked moiety X)-type motif 9	NM_024047
217847_s_at	0.00120014	1.94044	THRAP3	thyroid hormone receptor associated protein 3	NM_005119
218791_s_at	0.00742212	-1.93971	KATNBL1	katanin p80 subunit B-like 1	NM_024713
203692_s_at	0.0105913	1.93886	E2F3	E2F transcription factor 3	AI640363
208364_at	0.0125178	1.93694	INPP4A	inositol polyphosphate-4-phosphatase, type I, 107kDa	NM_001566
202509_s_at	0.00440957	1.93641	TNFAIP2	tumor necrosis factor, alpha-induced protein 2	AI862445
201990_s_at	0.000524772	-1.93524	CREBL2	cAMP responsive element binding protein-like 2	NM_001310
217765_at	0.00736978	1.9316	NRBP1	nuclear receptor binding protein 1	NM_013392
203803_at	0.00831454	-1.92843	PCYOX1	prenylcysteine oxidase 1	N45309
218968_s_at	0.00594848	-1.92521	ZFP64	ZFP64 zinc finger protein	NM_018197
204896_s_at	0.00484516	1.92372	PTGER4	prostaglandin E receptor 4 (subtype EP4)	AI675173
207686_s_at	0.00118532	1.92039	CASP8	caspase 8, apoptosis-related cysteine peptidase	NM_001228
205787_x_at	0.00562225	1.91874	LOC441155///ZC3H11A	zinc finger CCCH-type domain-containing-like///zinc finger CCCH-type containing 11A	AI803216
201832_s_at	0.00367632	-1.91655	USO1	USO1 vesicle transport factor	NM_003715
200768_s_at	0.00233157	-1.91434	MAT2A	methionine adenosyltransferase II, alpha	BC001686
206472_s_at	0.0101599	1.91386	TLE3	transducin-like enhancer of split 3	NM_005078
216926_s_at	0.0143995	1.91309	MAU2	MAU2 sister chromatid cohesion factor	AC003030
209916_at	0.00489352	-1.91281	DHTKD1	dehydrogenase E1 and transketolase domain containing 1	BC002477
200646_s_at	0.00290312	1.91223	NUCB1	nucleobindin 1	NM_006184
219083_at	0.00314658	-1.90812	SHQ1	SHQ1, H/ACA ribonucleoprotein assembly factor	NM_018130
208290_s_at	0.00558075	1.90648	EIF5	eukaryotic translation initiation factor 5	NM_001969
201476_s_at	0.00528413	1.90558	RRM1	ribonucleotide reductase M1	AI692974
202129_s_at	0.00367784	1.9039	RIOK3	RIO kinase 3	AW006290
201734_at	0.00804967	-1.90311	CLCN3	chloride channel, voltage-sensitive 3	AI760629
211017_s_at	0.00585039	1.90247	NF2	neurofibromin 2 (merlin)	AF123570
208954_s_at	0.0138442	-1.90215	LARP4B	La ribonucleoprotein domain family, member 4B	BC003381
221962_s_at	0.0142538	1.90201	UBE2H	ubiquitin-conjugating enzyme E2H	AI829920
204206_at	0.00140899	1.90133	MNT	MAX network transcriptional repressor	NM_020310
201683_x_at	0.0119182	1.89735	TOX4	TOX high mobility group box family member 4	BE783632
213063_at	0.00283272	-1.8941	ZC3H14	zinc finger CCCH-type containing 14	BF970253
220235_s_at	0.010779	-1.89228	LRIF1	ligand dependent nuclear receptor interacting factor 1	NM_018372
201140_s_at	0.00770079	1.89156	RAB5C	RAB5C, member RAS oncogene family	AF141304
201399_s_at	0.000117663	1.89135	TRAM1	translocation associated membrane protein 1	BC000687
201378_s_at	0.0017947	1.89043	UBAP2L	ubiquitin associated protein 2-like	NM_014847
219547_at	0.00897684	-1.89028	COX15	cytochrome c oxidase assembly homolog 15 (yeast)	NM_004376
201224_s_at	0.00256891	1.88929	SRRM1	serine/arginine repetitive matrix 1	NM_005839
214352_s_at	0.00192959	1.88899	KRAS	Kirsten rat sarcoma viral oncogene homolog	BF673699
64418_at	0.00750556	-1.88882	SYNRG	synergin, gamma	AI472320
215794_x_at	0.000562855	1.8883	GLUD2	glutamate dehydrogenase 2	AC006144
209630_s_at	0.0124501	-1.88785	FBXW2	F-box and WD repeat domain containing 2	U87460
AFFX-BioC-3_at	0.00139162	-1.88708			AFFX-BioC-3
AFFX-r2-Ec-bioC-3_at	0.00465914	-1.87973			AFFX-r2-Ec-bioC-3
206976_s_at	0.000799571	-1.87495	HSPH1	heat shock 105kDa/110kDa protein 1	NM_006644
213853_at	0.013544	-1.87388	DNAJC24	DnaJ (Hsp40) homolog, subfamily C, member 24	AL050199
213700_s_at	0.0132406	1.87381	PKM	pyruvate kinase, muscle	AA554945
201491_at	0.00992327	-1.8733	AHSA1	AHA1, activator of heat shock 90kDa protein ATPase homolog 1 (yeast)	NM_012111
205409_at	0.00420813	1.86926	FOSL2	FOS-like antigen 2	NM_005253
207223_s_at	0.00660122	1.86758	PTBP3	polypyrimidine tract binding protein 3	NM_005156
209175_at	0.0139745	-1.86751	SEC23IP	SEC23 interacting protein	AK001135
202297_s_at	0.00425801	-1.86555	RER1	retention in endoplasmic reticulum sorting receptor 1	AF157324
208932_at	0.011974	1.86486	PPP4C	protein phosphatase 4, catalytic subunit	BC001416
217834_s_at	0.0109891	-1.86299	SYNCRIP	synaptotagmin binding, cytoplasmic RNA interacting protein	AL520908
212412_at	0.0135553	-1.85904	PDLIM5	PDZ and LIM domain 5	AV715767
203391_at	0.000372626	-1.85824	FKBP2	FK506 binding protein 2, 13kDa	NM_004470
213803_at	0.0115987	-1.85398	KPNB1	karyopherin (importin) beta 1	BG545463
202071_at	0.00431437	1.85392	SDC4	syndecan 4	NM_002999
213138_at	0.00127396	1.85365	ARID5A	AT rich interactive domain 5A (MRF1-like)	M62324
217729_s_at	0.00837821	1.85279	AES	amino-terminal enhancer of split	NM_001130
211257_x_at	0.00375863	-1.85259	ZNF638	zinc finger protein 638	AF273049
218084_x_at	0.00535363	1.85156	FXYD5	FXYD domain containing ion transport regulator 5	NM_014164
51146_at	0.00407958	-1.85116	PIGV	phosphatidylinositol glycan anchor biosynthesis, class V	AA203365
212565_at	0.00884348	-1.85115	STK38L	serine/threonine kinase 38 like	BE302191
203526_s_at	0.0023118	-1.85054	APC	adenomatous polyposis coli	M74088
211899_s_at	0.00378345	1.84912	TRAF4	TNF receptor-associated factor 4	AF082185
216693_x_at	0.00382609	1.84835	HDGFRP3	hepatoma-derived growth factor, related protein 3	AL133102
214778_at	0.012359	-1.84714	MEGF8	multiple EGF-like-domains 8	AB011541
213775_x_at	0.0103062	-1.84394	ZNF638///ZNF638-IT1	zinc finger protein 638///ZNF638 intronic transcript 1 (non-protein coding)	AI357871
208466_at	0.00341487	1.83984	RAB3D	RAB3D, member RAS oncogene family	NM_004283
204426_at	0.00152801	1.83689	TMED2	transmembrane emp24 domain trafficking protein 2	NM_006815
204125_at	0.00910597	-1.83528	NDUFAF1	NADH dehydrogenase (ubiquinone) complex I, assembly factor 1	NM_016013
205397_x_at	0.00145211	1.83507	SMAD3	SMAD family member 3	U76622
201946_s_at	0.00820333	1.8319	CCT2	chaperonin containing TCP1, subunit 2 (beta)	AL545982
209778_at	0.00202586	-1.83163	TRIP11	thyroid hormone receptor interactor 11	AF007217
201845_s_at	0.00891903	1.83159	RYBP	RING1 and YY1 binding protein	AB029551
209513_s_at	0.00756252	-1.83028	HSDL2	hydroxysteroid dehydrogenase like 2	BC004331
212409_s_at	0.00252046	1.82994	TOR1AIP1	torsin A interacting protein 1	AK021613
218123_at	0.00434567	-1.82942	C21orf59	chromosome 21 open reading frame 59	NM_017835
213973_at	0.0083759	1.82775	RRBP1	ribosome binding protein 1	BE646396
222262_s_at	0.0108399	-1.82711	ETNK1	ethanolamine kinase 1	AL137750
220238_s_at	0.0127143	1.82681	KLHL7	kelch-like family member 7	NM_018846
201686_x_at	0.00962445	1.82577	API5	apoptosis inhibitor 5	AF229254
210974_s_at	0.000586504	1.82564	AP3D1	adaptor-related protein complex 3, delta 1 subunit	AF130042
221512_at	0.00176579	1.82558	TMEM222	transmembrane protein 222	AL136683
204820_s_at	0.0121193	-1.82529	BTN3A2///BTN3A3	butyrophilin, subfamily 3, member A2///butyrophilin, subfamily 3, member A3	NM_006994
203515_s_at	8.70405e-05	-1.81943	PMVK	phosphomevalonate kinase	NM_006556
202118_s_at	0.0102235	1.81725	CPNE3	copine III	AA541758
216243_s_at	0.00617689	1.81636	IL1RN	interleukin 1 receptor antagonist	BE563442
203740_at	0.0149765	-1.81398	MPHOSPH6	M-phase phosphoprotein 6	NM_005792
201518_at	0.00723182	-1.81372	CBX1	chromobox homolog 1	NM_006807
209131_s_at	0.0108699	1.81361	SNAP23	synaptosomal-associated protein, 23kDa	U55936
201240_s_at	0.00081385	-1.81324	SPCS2	signal peptidase complex subunit 2 homolog (S. cerevisiae)	NM_014752
221744_at	0.0117058	-1.80999	DCAF7	DDB1 and CUL4 associated factor 7	AW575465
214820_at	0.0071765	1.80955	BRWD1	bromodomain and WD repeat domain containing 1	AJ002572
216100_s_at	0.00694467	1.80884	TOR1AIP1	torsin A interacting protein 1	BG289527
213463_s_at	0.0128343	-1.80812	FAM149B1	family with sequence similarity 149, member B1	AW300504
209880_s_at	0.00822133	1.80768	SELPLG	selectin P ligand	U02297
201903_at	0.0104386	1.80717	UQCRC1	ubiquinol-cytochrome c reductase core protein I	NM_003365
210892_s_at	0.0145959	1.80669	GTF2I	general transcription factor IIi	BC004472
201582_at	0.00445603	-1.80653	SEC23B	Sec23 homolog B (S. cerevisiae)	AL121900
214474_at	0.00557291	1.80513	PRKAB2	protein kinase, AMP-activated, beta 2 non-catalytic subunit	NM_005399
215357_s_at	0.00480971	1.80508	POLDIP3	polymerase (DNA-directed), delta interacting protein 3	Z93241
218323_at	0.00321639	-1.80478	RHOT1	ras homolog family member T1	NM_018307
219347_at	0.0146174	-1.80418	NUDT15	nudix (nucleoside diphosphate linked moiety X)-type motif 15	NM_018283
214941_s_at	0.00107105	1.80095	PRPF40A	PRP40 pre-mRNA processing factor 40 homolog A (S. cerevisiae)	AA675900
41047_at	0.000929004	1.79928	C9orf16	chromosome 9 open reading frame 16	AI885170
201793_x_at	0.00266142	1.79822	SMG7	SMG7 nonsense mediated mRNA decay factor	NM_014837
219192_at	0.00297004	-1.79802	UBAP2	ubiquitin associated protein 2	NM_018449
213390_at	0.00329897	-1.79671	ZC3H4	zinc finger CCCH-type containing 4	AB028987
219081_at	0.00232383	1.79561	ANKHD1///ANKHD1-EIF4EBP3	ankyrin repeat and KH domain containing 1///ANKHD1-EIF4EBP3 readthrough	NM_024668
206788_s_at	0.0111574	1.7932	CBFB	core-binding factor, beta subunit	AF294326
214849_at	0.00973014	1.79265	KCTD20	potassium channel tetramerization domain containing 20	AW500220
202821_s_at	0.0126758	1.79002	LPP	LIM domain containing preferred translocation partner in lipoma	AL044018
219657_s_at	0.00318819	1.78939	KLF3	Kruppel-like factor 3 (basic)	AF285837
222077_s_at	0.0115336	-1.78805	RACGAP1	Rac GTPase activating protein 1	AU153848
202226_s_at	0.0117464	1.78592	CRK	v-crk avian sarcoma virus CT10 oncogene homolog	NM_016823
206748_s_at	0.000350952	1.78581	SPAG9	sperm associated antigen 9	NM_003971
214948_s_at	0.0122743	-1.78384	TMF1	TATA element modulatory factor 1	AL050136
203496_s_at	0.00623282	1.78342	MED1	mediator complex subunit 1	AF055994
201539_s_at	0.00581218	1.78293	FHL1	four and a half LIM domains 1	U29538
211823_s_at	0.0131891	1.78265	PXN	paxillin	D86862
219481_at	0.0151151	-1.78169	TTC13	tetratricopeptide repeat domain 13	NM_024525
209711_at	0.00794123	-1.78048	SLC35D1	solute carrier family 35 (UDP-GlcA/UDP-GalNAc transporter), member D1	N80922
205330_at	0.00094173	1.77859	MN1	meningioma (disrupted in balanced translocation) 1	NM_002430
209994_s_at	0.0103917	-1.77831	ABCB1///ABCB4	ATP-binding cassette, sub-family B (MDR/TAP), member 1///ATP-binding cassette, sub-family B (MDR/TAP), member 4	AF016535
213073_at	0.00928797	-1.77623	ZFYVE26	zinc finger, FYVE domain containing 26	AB002319
65133_i_at	0.0125794	1.77569	INO80B///INO80B-WBP1	INO80 complex subunit B///INO80B-WBP1 readthrough (NMD candidate)	AI862454
209136_s_at	0.0092896	1.77523	USP10	ubiquitin specific peptidase 10	BC000263
217607_x_at	0.00610143	1.7748	EIF4G2	eukaryotic translation initiation factor 4 gamma, 2	AA733172
AFFX-r2-Ec-bioB-5_at	0.0026651	-1.77465			AFFX-r2-Ec-bioB-5
210971_s_at	0.00385706	1.77444	ARNTL	aryl hydrocarbon receptor nuclear translocator-like	AB000815
204023_at	0.0108345	-1.77401	RFC4	replication factor C (activator 1) 4, 37kDa	NM_002916
209345_s_at	0.00179444	1.77092	PI4K2A	phosphatidylinositol 4-kinase type 2 alpha	AL561930
203451_at	0.00640879	1.77086	LDB1	LIM domain binding 1	NM_003893
201726_at	0.0111721	-1.7698	ELAVL1	ELAV like RNA binding protein 1	BC003376
205740_s_at	0.00892606	1.76846	RBM42	RNA binding motif protein 42	NM_024321
203676_at	0.00759854	1.76662	GNS	glucosamine (N-acetyl)-6-sulfatase	NM_002076
33767_at	0.00726234	-1.76537	NEFH	neurofilament, heavy polypeptide	X15306
214718_at	0.0011425	-1.76334	GATAD1	GATA zinc finger domain containing 1	AK026142
210389_x_at	0.00889175	-1.76206	TUBD1	tubulin, delta 1	BC000258
212075_s_at	0.00644902	1.76162	CSNK2A1	casein kinase 2, alpha 1 polypeptide	AI161318
220355_s_at	0.010353	-1.76034	PBRM1	polybromo 1	AF177387
215013_s_at	0.0119935	-1.75884	USP34	ubiquitin specific peptidase 34	AK023845
219679_s_at	0.00982599	1.7587	WAC	WW domain containing adaptor with coiled-coil	NM_018604
212517_at	0.00860458	-1.75859	ATRN	attractin	AL132773
218130_at	0.00900589	-1.75752	C17orf62	chromosome 17 open reading frame 62	NM_024510
202664_at	0.000443432	-1.75726	WIPF1	WAS/WASL interacting protein family, member 1	AW058622
201052_s_at	0.00171123	1.75562	PSMF1	proteasome (prosome, macropain) inhibitor subunit 1 (PI31)	BG029917
208622_s_at	0.0135897	1.7529	EZR	ezrin	AA670344
209038_s_at	0.0154262	1.7525	EHD1	EH-domain containing 1	AL579035
218248_at	0.00806904	-1.74718	FAM111A	family with sequence similarity 111, member A	NM_022074
221937_at	0.00522302	-1.74396	SYNRG	synergin, gamma	AI472320
201964_at	0.011068	-1.74282	SETX	senataxin	N64643
211217_s_at	0.0057807	1.7419	KCNQ1	potassium voltage-gated channel, KQT-like subfamily, member 1	AF051426
211900_x_at	0.00598065	1.74175	CD6	CD6 molecule	U66146
218303_x_at	0.0137725	-1.74124	KRCC1	lysine-rich coiled-coil 1	NM_016618
210616_s_at	0.000322628	-1.73929	SEC31A	SEC31 homolog A (S. cerevisiae)	AB020712
217821_s_at	0.0141712	1.73864	WBP11	WW domain binding protein 11	NM_016312
201945_at	0.0035563	1.73724	FURIN	furin (paired basic amino acid cleaving enzyme)	NM_002569
212908_at	0.00690726	-1.73687	DNAJC16	DnaJ (Hsp40) homolog, subfamily C, member 16	AK022530
206562_s_at	0.00101168	1.73687	CSNK1A1	casein kinase 1, alpha 1	NM_001892
209176_at	0.00810411	-1.73638	SEC23IP	SEC23 interacting protein	AI332962
221851_at	0.0124749	1.73501	DCAF15	DDB1 and CUL4 associated factor 15	AA733079
221653_x_at	0.00542414	-1.73476	APOL2	apolipoprotein L, 2	BC004395
214949_at	0.0087556	-1.7325			AL050136
200990_at	0.00558349	1.7294	TRIM28	tripartite motif containing 28	NM_005762
204555_s_at	0.00145203	1.72838	PPP1R3D	protein phosphatase 1, regulatory subunit 3D	AL109928
214779_s_at	0.010265	-1.72796	SGSM3	small G protein signaling modulator 3	R51077
34031_i_at	0.000752987	-1.72751	KRIT1	KRIT1, ankyrin repeat containing	U90269
214953_s_at	0.0098012	1.7216	APP	amyloid beta (A4) precursor protein	X06989
215123_at	0.0117009	-1.72118	LOC101929910///LOC613037///NPIPA5///NPIPB3///NPIPB4///NPIPB5	nuclear pore complex-interacting protein family member B4-like///nuclear pore complex interacting protein pseudogene///nuclear pore complex interacting protein family, member A5///nuclear pore complex interacting protein family, member B3///nuclear pore c	AL049250
218215_s_at	0.00111697	1.72097	NR1H2	nuclear receptor subfamily 1, group H, member 2	NM_007121
203714_s_at	0.00244132	-1.71998	TBCE	tubulin folding cofactor E	NM_003193
215046_at	0.0148343	-1.71978	KANSL1L	KAT8 regulatory NSL complex subunit 1-like	AL133053
212481_s_at	0.00221887	1.71865	TPM4	tropomyosin 4	AI214061
217903_at	0.00656268	1.71825	STRN4	striatin, calmodulin binding protein 4	NM_013403
205462_s_at	0.00153373	1.7163	HPCAL1	hippocalcin-like 1	NM_002149
203045_at	0.00994951	1.71531	NINJ1	ninjurin 1	NM_004148
218034_at	0.00591759	1.71394	FIS1	fission 1 (mitochondrial outer membrane) homolog (S. cerevisiae)	NM_016068
212424_at	0.00339466	-1.71287	PDCD11	programmed cell death 11	AL547263
204544_at	0.00280769	-1.71213	HPS5	Hermansky-Pudlak syndrome 5	NM_007216
202518_at	0.00028475	1.71119	BCL7B	B-cell CLL/lymphoma 7B	NM_001707
213698_at	0.00366099	-1.71071	ZMYM6///ZMYM6NB	zinc finger, MYM-type 6///ZMYM6 neighbor	AI805560
210298_x_at	0.0113444	1.71005	FHL1	four and a half LIM domains 1	AF098518
209964_s_at	0.00372252	1.70913	ATXN7	ataxin 7	AF032105
208066_s_at	0.00672285	1.70858	GTF2B	general transcription factor IIB	NM_001514
39854_r_at	0.00796	1.70504	PNPLA2	patatin-like phospholipase domain containing 2	AF055000
212530_at	0.00333053	-1.70486	NEK7	NIMA-related kinase 7	AL080111
214982_at	0.0135261	-1.70374	LOC101929240///SNRNP200	U5 small nuclear ribonucleoprotein 200 kDa helicase-like///small nuclear ribonucleoprotein 200kDa (U5)	AK021418
209474_s_at	0.00358096	1.70362	ENTPD1	ectonucleoside triphosphate diphosphohydrolase 1	AV717590
218508_at	0.00341098	1.70157	DCP1A	decapping mRNA 1A	NM_018403
210537_s_at	0.00757762	1.70142	TADA2A	transcriptional adaptor 2A	BC001172
221517_s_at	0.0087589	-1.70098	MED17	mediator complex subunit 17	AF105421
205222_at	0.0117643	-1.70055	EHHADH	enoyl-CoA, hydratase/3-hydroxyacyl CoA dehydrogenase	NM_001966
213554_s_at	0.00177495	1.69864	CDV3	CDV3 homolog (mouse)	AI928407
215983_s_at	0.00545799	-1.69855	UBXN8	UBX domain protein 8	D83768
219608_s_at	0.00341742	1.69837	FBXO38	F-box protein 38	NM_024862
219273_at	0.00349072	1.69774	CCNK	cyclin K	NM_003858
217297_s_at	0.00591984	1.69665	MYO9B	myosin IXB	AF143684
219158_s_at	0.0124054	1.69554	NAA15	N(alpha)-acetyltransferase 15, NatA auxiliary subunit	AF327722
208610_s_at	0.00210017	1.69519	SRRM2	serine/arginine repetitive matrix 2	AI655799
41386_i_at	0.00829651	1.69485	KDM6B	lysine (K)-specific demethylase 6B	AB002344
213485_s_at	0.00234804	-1.69421	ABCC10	ATP-binding cassette, sub-family C (CFTR/MRP), member 10	AK000002
208876_s_at	0.0128776	1.69407	PAK2	p21 protein (Cdc42/Rac)-activated kinase 2	AF092132
217527_s_at	0.00263087	-1.69348	NFATC2IP	nuclear factor of activated T-cells, cytoplasmic, calcineurin-dependent 2 interacting protein	AI478300
219998_at	0.0124385	1.69229	LGALSL	lectin, galactoside-binding-like	NM_014181
214726_x_at	0.00288114	1.69191	ADD1	adducin 1 (alpha)	AL556041
200784_s_at	0.0116403	1.68992	LRP1	low density lipoprotein receptor-related protein 1	BF304759
208425_s_at	0.00122434	1.68967	TANC2	tetratricopeptide repeat, ankyrin repeat and coiled-coil containing 2	NM_015623
211979_at	0.00224659	-1.68951	GPR107	G protein-coupled receptor 107	AB046844
218119_at	0.00935904	1.68854	TIMM23///TIMM23B	translocase of inner mitochondrial membrane 23 homolog (yeast)///translocase of inner mitochondrial membrane 23 homolog B (yeast)	NM_006327
AFFX-HUMRGE/M10098_5_at	0.00141421	1.68846			AFFX-HUMRGE/M10098_5
214098_at	0.0102605	-1.68835	KIAA1107	KIAA1107	AB029030
201961_s_at	0.0113322	1.68727	RNF41	ring finger protein 41, E3 ubiquitin protein ligase	AL583171
211050_x_at	0.0113833	1.68726	LOC100134822///LOC100288069///LOC100996442///LOC101927270///LOC101928344///LOC101928670///LOC101929540///LOC102724409	uncharacterized LOC100134822///uncharacterized LOC100288069///uncharacterized LOC100996442///uncharacterized LOC101927270///protein GVQW1-like///uncharacterized LOC101928670///uncharacterized LOC101929540///uncharacterized LOC102724409	BC006361
205963_s_at	0.0107453	-1.68718	DNAJA3	DnaJ (Hsp40) homolog, subfamily A, member 3	NM_005147
219785_s_at	0.00625889	-1.68616	C16orf95	chromosome 16 open reading frame 95	NM_024735
211543_s_at	0.000961879	1.68516	GRK6	G protein-coupled receptor kinase 6	AF040752
204626_s_at	0.00307567	1.68407	ITGB3	integrin, beta 3 (platelet glycoprotein IIIa, antigen CD61)	NM_000212
209636_at	0.00283113	1.68361	NFKB2	nuclear factor of kappa light polypeptide gene enhancer in B-cells 2 (p49/p100)	BC002844
217354_s_at	0.00442549	1.68358	HPS1	Hermansky-Pudlak syndrome 1	AL022313
201111_at	0.00733834	-1.68285	CSE1L	CSE1 chromosome segregation 1-like (yeast)	AF053641
207305_s_at	0.00139784	-1.68283	TRAPPC8	trafficking protein particle complex 8	NM_014939
202874_s_at	0.0056367	-1.6822	ATP6V1C1	ATPase, H+ transporting, lysosomal 42kDa, V1 subunit C1	NM_001695
212115_at	0.00518212	-1.68212	HN1L	hematological and neurological expressed 1-like	AK023154
215780_s_at	0.00481928	1.682	SET///SETP4///SETSIP	SET nuclear proto-oncogene///SET pseudogene 4///SET-like protein	Z95126
201883_s_at	0.0030701	-1.68168	B4GALT1	UDP-Gal:betaGlcNAc beta 1,4- galactosyltransferase, polypeptide 1	D29805
203825_at	0.0112141	-1.68101	BRD3	bromodomain containing 3	NM_007371
203111_s_at	0.00932559	1.68097	PTK2B	protein tyrosine kinase 2 beta	NM_004103
206174_s_at	0.000562716	1.67712	PPP6C	protein phosphatase 6, catalytic subunit	NM_002721
210338_s_at	0.00380609	1.67541	HSPA8///SNORD14C///SNORD14D	heat shock 70kDa protein 8///small nucleolar RNA, C/D box 14C///small nucleolar RNA, C/D box 14D	AB034951
212287_at	0.0107101	-1.67508	SUZ12	SUZ12 polycomb repressive complex 2 subunit	BF382924
217973_at	0.00944755	1.67496	DCXR	dicarbonyl/L-xylulose reductase	NM_016286
212199_at	0.0112552	1.67424	MRFAP1L1	Morf4 family associated protein 1-like 1	AL566962
209852_x_at	0.0142758	1.67325	PSME3	proteasome (prosome, macropain) activator subunit 3 (PA28 gamma; Ki)	BC001423
201469_s_at	0.00954385	1.6729	SHC1	SHC (Src homology 2 domain containing) transforming protein 1	AI809967
214682_at	0.0122525	-1.67213	PKD1P1	polycystic kidney disease 1 (autosomal dominant) pseudogene 1	AK023376
201660_at	0.0108964	-1.67148	ACSL3	acyl-CoA synthetase long-chain family member 3	AL525798
200860_s_at	0.0135195	-1.6702	CNOT1	CCR4-NOT transcription complex, subunit 1	BC000779
212660_at	0.00683569	-1.66869	JADE2	jade family PHD finger 2	AI735639
222028_at	0.010312	-1.66733	ZNF45	zinc finger protein 45	AI967981
209288_s_at	0.0117364	1.66537	CDC42EP3	CDC42 effector protein (Rho GTPase binding) 3	AL136842
210053_at	0.00341337	-1.66489	TAF5	TAF5 RNA polymerase II, TATA box binding protein (TBP)-associated factor, 100kDa	AW138827
215549_x_at	0.00158128	1.6647	CTAGE4///CTAGE8///CTAGE9	CTAGE family, member 4///CTAGE family, member 8///CTAGE family, member 9	AC005587
218269_at	0.00904062	-1.66335	DROSHA	drosha, ribonuclease type III	NM_013235
219858_s_at	0.0135884	1.66288	MFSD6	major facilitator superfamily domain containing 6	NM_017694
209042_s_at	0.0118265	-1.66215	UBE2G2	ubiquitin-conjugating enzyme E2G 2	BC001738
209585_s_at	0.0131678	-1.66121	MINPP1	multiple inositol-polyphosphate phosphatase 1	AF084943
209346_s_at	0.00614871	1.6601	PI4K2A	phosphatidylinositol 4-kinase type 2 alpha	AL561930
AFFX-r2-Ec-bioC-5_at	0.00102557	-1.65815			AFFX-r2-Ec-bioC-5
202647_s_at	0.00601635	1.65747	NRAS	neuroblastoma RAS viral (v-ras) oncogene homolog	NM_002524
202337_at	0.00726692	1.65729	PMF1	polyamine-modulated factor 1	NM_007221
206665_s_at	0.0153689	1.6572	BCL2L1	BCL2-like 1	NM_001191
209600_s_at	0.00750308	-1.6532	ACOX1	acyl-CoA oxidase 1, palmitoyl	S69189
218026_at	0.000202316	-1.65152	COA3	cytochrome c oxidase assembly factor 3	NM_014019
218446_s_at	0.00829077	1.65119	TVP23B	trans-golgi network vesicle protein 23 homolog B (S. cerevisiae)	AF223467
212911_at	0.011464	-1.65091	DNAJC16	DnaJ (Hsp40) homolog, subfamily C, member 16	AB023179
206006_s_at	0.00939243	-1.64995	CEP162	centrosomal protein 162kDa	NM_014895
219185_at	0.0147485	-1.64967	SIRT5	sirtuin 5	NM_012241
203110_at	0.0144312	1.64887	PTK2B	protein tyrosine kinase 2 beta	U43522
214221_at	0.0104784	-1.64841	ALMS1	Alstrom syndrome 1	AI825212
201728_s_at	0.00133363	1.64805	KIAA0100	KIAA0100	AA904674
211091_s_at	0.0033338	1.64796	NF2	neurofibromin 2 (merlin)	AF122828
217576_x_at	0.000549442	1.64795	SOS2	son of sevenless homolog 2 (Drosophila)	BF692958
217727_x_at	0.009417	-1.64731	VPS35	vacuolar protein sorting 35 homolog (S. cerevisiae)	NM_018206
204739_at	0.00834182	1.64613	CENPC	centromere protein C	NM_001812
214845_s_at	0.00321578	1.64441	CALU	calumenin	AF257659
207691_x_at	0.00158343	1.64378	ENTPD1	ectonucleoside triphosphate diphosphohydrolase 1	NM_001776
214537_at	0.00915834	1.64356	HIST1H1D	histone cluster 1, H1d	NM_005320
202136_at	0.00486802	-1.64354	ZMYND11	zinc finger, MYND-type containing 11	BE250417
203643_at	0.0127339	1.64257	ERF	Ets2 repressor factor	NM_006494
212616_at	0.0131401	-1.6421	CHD9	chromodomain helicase DNA binding protein 9	BF668950
201413_at	0.00783211	-1.64106	HSD17B4	hydroxysteroid (17-beta) dehydrogenase 4	NM_000414
214300_s_at	0.00876784	1.63928	TOP3A	topoisomerase (DNA) III alpha	AI676092
202896_s_at	0.0100983	1.63903	SIRPA	signal-regulatory protein alpha	AB023430
219575_s_at	0.00202342	-1.63726	COG8///PDF	component of oligomeric golgi complex 8///peptide deformylase (mitochondrial)	NM_022341
219706_at	0.00192868	-1.63649	AP5S1	adaptor-related protein complex 5, sigma 1 subunit	NM_018347
201557_at	0.00273999	1.63641	VAMP2	vesicle-associated membrane protein 2 (synaptobrevin 2)	NM_014232
218866_s_at	0.0019511	-1.63386	POLR3K	polymerase (RNA) III (DNA directed) polypeptide K, 12.3 kDa	AF060223
204977_at	0.00802191	-1.63381	DDX10	DEAD (Asp-Glu-Ala-Asp) box polypeptide 10	NM_004398
46947_at	0.0037955	-1.63321	GNL3L	guanine nucleotide binding protein-like 3 (nucleolar)-like	T87245
200916_at	0.0062825	1.63275	TAGLN2	transgelin 2	NM_003564
204713_s_at	0.0120358	1.63221	F5	coagulation factor V (proaccelerin, labile factor)	NM_000130
219104_at	0.00550714	1.62943	RNF141	ring finger protein 141	NM_016422
218427_at	0.00657123	-1.62715	SDCCAG3	serologically defined colon cancer antigen 3	NM_006643
222148_s_at	0.0104538	-1.62637	RHOT1	ras homolog family member T1	BF688108
213064_at	0.00732224	-1.6262	ZC3H14	zinc finger CCCH-type containing 14	N64802
213573_at	0.00993767	-1.62592	KPNB1	karyopherin (importin) beta 1	AA861608
37950_at	0.0054696	-1.62517	PREP	prolyl endopeptidase	X74496
396_f_at	0.0126606	1.6251	EPOR	erythropoietin receptor	X97671
203525_s_at	0.00471882	-1.62463	APC	adenomatous polyposis coli	AI375486
218160_at	0.0117941	-1.62418	NDUFA8	NADH dehydrogenase (ubiquinone) 1 alpha subcomplex, 8, 19kDa	NM_014222
203752_s_at	0.012755	1.62329	JUND	jun D proto-oncogene	NM_005354
202190_at	0.00430118	1.62265	CSTF1	cleavage stimulation factor, 3' pre-RNA, subunit 1, 50kDa	NM_001324
203487_s_at	0.00834163	-1.62226	ARMC8	armadillo repeat containing 8	NM_015396
206544_x_at	0.0075338	-1.61935	SMARCA2	SWI/SNF related, matrix associated, actin dependent regulator of chromatin, subfamily a, member 2	NM_003070
AFFX-r2-Ec-bioB-M_at	0.00908514	-1.61897			AFFX-r2-Ec-bioB-M
216682_s_at	0.0115536	1.61861	SUPT20H	suppressor of Ty 20 homolog (S. cerevisiae)	AK021457
221839_s_at	0.00853403	-1.61786	UBAP2	ubiquitin associated protein 2	AK026088
AFFX-BioB-5_at	0.00976108	-1.61726			AFFX-BioB-5
204535_s_at	0.0105224	1.61704	REST	RE1-silencing transcription factor	AI978576
217501_at	0.000579331	-1.61697	CIAO1	cytosolic iron-sulfur assembly component 1	AI339732
202250_s_at	0.00835546	-1.61601	DCAF8	DDB1 and CUL4 associated factor 8	NM_015726
214847_s_at	0.00996697	1.61596	GPSM3	G-protein signaling modulator 3	BG111168
213146_at	0.00387159	1.61494	KDM6B	lysine (K)-specific demethylase 6B	AA521267
205250_s_at	0.0151692	-1.61381	CEP290	centrosomal protein 290kDa	NM_014684
202872_at	0.0121276	-1.61299	ATP6V1C1	ATPase, H+ transporting, lysosomal 42kDa, V1 subunit C1	AW024925
209761_s_at	0.0140601	1.612	SP110	SP110 nuclear body protein	AA969194
210891_s_at	0.00826317	-1.6115	GTF2I///GTF2IP1///LOC100093631	general transcription factor IIi///general transcription factor IIi, pseudogene 1///general transcription factor II, i, pseudogene	AF035737
211951_at	0.00691485	-1.61138	NOLC1	nucleolar and coiled-body phosphoprotein 1	AI355279
205205_at	0.0126221	1.61	RELB	v-rel avian reticuloendotheliosis viral oncogene homolog B	NM_006509
211968_s_at	0.00212782	1.61	HSP90AA1	heat shock protein 90kDa alpha (cytosolic), class A member 1	AI962933
208794_s_at	0.0113595	-1.6085	SMARCA4	SWI/SNF related, matrix associated, actin dependent regulator of chromatin, subfamily a, member 4	D26156
221499_s_at	0.0143154	-1.60841	STX16	syntaxin 16	AK026970
201501_s_at	0.00385267	-1.60839	GRSF1	G-rich RNA sequence binding factor 1	NM_002092
218761_at	0.00435066	-1.60795	RNF111	ring finger protein 111	NM_017610
203791_at	0.00982742	-1.60613	DMXL1	Dmx-like 1	NM_005509
215739_s_at	0.0139405	1.60608	TUBGCP3	tubulin, gamma complex associated protein 3	AJ003062
211540_s_at	8.4095e-05	1.60595	RB1	retinoblastoma 1	M19701
204842_x_at	0.0013443	-1.60566	PRKAR2A	protein kinase, cAMP-dependent, regulatory, type II, alpha	BC002763
216161_at	0.00302258	-1.6051	SBNO1	strawberry notch homolog 1 (Drosophila)	AK024128
74694_s_at	0.0135303	-1.60509	RABEP2	rabaptin, RAB GTPase binding effector protein 2	AA907940
220764_at	0.0064932	1.60451	PPP4R2	protein phosphatase 4, regulatory subunit 2	NM_019853
217677_at	0.0054966	1.60435	PLEKHA2	pleckstrin homology domain containing, family A (phosphoinositide binding specific) member 2	BF542055
201523_x_at	0.011886	1.60415	UBE2N	ubiquitin-conjugating enzyme E2N	BE262760
209941_at	0.00286104	1.60405	RIPK1	receptor (TNFRSF)-interacting serine-threonine kinase 1	U50062
208741_at	0.00184566	-1.60376	SAP18	Sin3A-associated protein, 18kDa	AW274856
200848_at	0.0140829	-1.60324	AHCYL1	adenosylhomocysteinase-like 1	AA479488
220206_at	0.00251472	-1.60305	ZMYM1	zinc finger, MYM-type 1	NM_024772
208973_at	0.0089751	1.60254	ERI3	ERI1 exoribonuclease family member 3	BC001072
213838_at	0.0105351	-1.60199	NOL7	nucleolar protein 7, 27kDa	AA191426
207616_s_at	0.00295431	1.60178	TANK	TRAF family member-associated NFKB activator	NM_004180
218322_s_at	0.00316177	-1.60158	ACSL5	acyl-CoA synthetase long-chain family member 5	NM_016234
216607_s_at	0.0138233	1.60111	CYP51A1///LRRD1	cytochrome P450, family 51, subfamily A, polypeptide 1///leucine-rich repeats and death domain containing 1	U40053
214734_at	0.0111777	1.59995	EXPH5	exophilin 5	AB014524
210866_s_at	0.00385969	1.59842	CNOT4	CCR4-NOT transcription complex, subunit 4	AF180475
200769_s_at	0.008719	1.59842	MAT2A	methionine adenosyltransferase II, alpha	BC001686
218517_at	0.01065	-1.59734	JADE1	jade family PHD finger 1	NM_024900
216684_s_at	0.00405185	1.59726	SS18	synovial sarcoma translocation, chromosome 18	AF257501
203715_at	0.0093927	-1.59709	TBCE	tubulin folding cofactor E	NM_003193
208114_s_at	0.0116842	-1.59683	ISG20L2	interferon stimulated exonuclease gene 20kDa-like 2	NM_030980
219446_at	0.0128988	-1.59586	RIC8B	RIC8 guanine nucleotide exchange factor B	NM_018157
213872_at	0.00543625	1.59533			BE465032
218680_x_at	0.00645281	-1.59487	HYPK///MIR1282///SERF2///SERF2-C15ORF63	huntingtin interacting protein K///microRNA 1282///small EDRK-rich factor 2///SERF2-C15orf63 readthrough	NM_016400
203899_s_at	0.00525644	1.59429	CRCP	CGRP receptor component	NM_014478
202543_s_at	0.00681598	1.59416	GMFB	glia maturation factor, beta	BC005359
206360_s_at	0.000731404	1.59392	SOCS3	suppressor of cytokine signaling 3	NM_003955
203406_at	0.0080878	1.59306	MFAP1	microfibrillar-associated protein 1	NM_005926
203225_s_at	0.00962015	-1.59291	RFK	riboflavin kinase	NM_018339
202981_x_at	0.0127315	1.59283	SIAH1	siah E3 ubiquitin protein ligase 1	NM_003031
203117_s_at	0.00631638	-1.59274	PAN2	PAN2 poly(A) specific ribonuclease subunit	NM_014871
202655_at	0.00163324	-1.59194	MANF	mesencephalic astrocyte-derived neurotrophic factor	NM_006010
212014_x_at	0.00146094	1.59162	CD44	CD44 molecule (Indian blood group)	AI493245
212106_at	0.0107095	1.59036	FAF2	Fas associated factor family member 2	AB020694
AFFX-BioB-M_at	0.00885708	-1.59034			AFFX-BioB-M
202973_x_at	0.00932882	-1.58981	FAM13A	family with sequence similarity 13, member A	NM_014883
212048_s_at	0.00199932	-1.58935	YARS	tyrosyl-tRNA synthetase	AW245400
211092_s_at	0.0146554	1.58912	NF2	neurofibromin 2 (merlin)	AF122827
212666_at	0.00183205	1.58795	SMURF1	SMAD specific E3 ubiquitin protein ligase 1	AB046845
35160_at	0.00476767	1.58721	LDB1	LIM domain binding 1	AF064491
201674_s_at	0.0101622	-1.58658	AKAP1	A kinase (PRKA) anchor protein 1	BC000729
213101_s_at	0.0135506	-1.58547	ACTR3	ARP3 actin-related protein 3 homolog (yeast)	Z78330
217526_at	0.00636815	-1.58535	NFATC2IP	nuclear factor of activated T-cells, cytoplasmic, calcineurin-dependent 2 interacting protein	AI478300
218056_at	0.00356253	-1.58449	BFAR	bifunctional apoptosis regulator	NM_016561
204436_at	0.0084997	1.5842	PLEKHO2	pleckstrin homology domain containing, family O member 2	NM_025201
202106_at	0.00614524	-1.5832	GOLGA3	golgin A3	NM_005895
AFFX-HUMGAPDH/M33197_5_at	0.00767332	1.58222	GAPDH	glyceraldehyde-3-phosphate dehydrogenase	AFFX-HUMGAPDH/M33197_5
210867_at	0.00534564	-1.581	CNOT4	CCR4-NOT transcription complex, subunit 4	AF180475
201897_s_at	0.00941015	-1.5806	CKS1B	CDC28 protein kinase regulatory subunit 1B	BC001425
216542_x_at	0.00884431	1.57942	IGHA1///IGHG1///IGHM	immunoglobulin heavy constant alpha 1///immunoglobulin heavy constant gamma 1 (G1m marker)///immunoglobulin heavy constant mu	AJ275355
214120_at	0.0116078	-1.57765	RFPL1S	RFPL1 antisense RNA 1	AW157535
218646_at	0.00394431	-1.57702	C4orf27	chromosome 4 open reading frame 27	NM_017867
217818_s_at	0.00969261	1.57643	ARPC4	actin related protein 2/3 complex, subunit 4, 20kDa	BE891920
201440_at	0.000939132	-1.57612	DDX23	DEAD (Asp-Glu-Ala-Asp) box polypeptide 23	NM_004818
218521_s_at	0.012849	1.576	UBE2W	ubiquitin-conjugating enzyme E2W (putative)	AK024050
218699_at	0.00686147	-1.57556	RAB29	RAB29, member RAS oncogene family	NM_003929
206113_s_at	0.00560071	1.57451	RAB5A	RAB5A, member RAS oncogene family	NM_004162
200889_s_at	0.00823083	1.5741	SSR1	signal sequence receptor, alpha	NM_003144
204716_at	0.00152611	1.5734	CCDC6	coiled-coil domain containing 6	NM_005436
221800_s_at	0.0109268	-1.57276	C17orf70	chromosome 17 open reading frame 70	AL514147
218768_at	0.00456788	-1.57268	NUP107	nucleoporin 107kDa	NM_020401
211559_s_at	0.00906485	1.57247	CCNG2	cyclin G2	L49506
212277_at	0.00500592	-1.57017	MTMR4	myotubularin related protein 4	AB014547
202918_s_at	0.0038997	1.56906	HSPE1-MOB4///MOB4	HSPE1-MOB4 readthrough///MOB family member 4, phocein	AF151853
202850_at	0.00738216	-1.56857	ABCD3	ATP-binding cassette, sub-family D (ALD), member 3	NM_002858
206853_s_at	0.0125339	-1.56802	MAP3K7	mitogen-activated protein kinase kinase kinase 7	AL121964
201954_at	0.00843087	-1.5675	ARPC1B	actin related protein 2/3 complex, subunit 1B, 41kDa	NM_005720
201989_s_at	0.00912415	-1.56575	CREBL2	cAMP responsive element binding protein-like 2	NM_001310
205052_at	0.0122874	-1.56517	AUH	AU RNA binding protein/enoyl-CoA hydratase	NM_001698
201164_s_at	0.000388426	-1.56497	PUM1	pumilio RNA-binding family member 1	BG474429
205881_at	0.00598661	-1.56418	ZNF74	zinc finger protein 74	NM_003426
204821_at	0.00946876	-1.56325	BTN3A3	butyrophilin, subfamily 3, member A3	NM_006994
203761_at	0.012287	1.56251	SLA	Src-like-adaptor	NM_006748
218565_at	0.00325494	-1.56147	C9orf114	chromosome 9 open reading frame 114	NM_016390
217630_at	0.00413938	1.56109	ANGEL2	angel homolog 2 (Drosophila)	AI188346
44065_at	0.0130972	-1.56088	RITA1	RBPJ interacting and tubulin associated 1	AI937468
212209_at	0.00578038	1.5603	MED13L	mediator complex subunit 13-like	AL133033
218905_at	0.00864689	-1.56009	INTS8	integrator complex subunit 8	NM_017864
216316_x_at	0.00809715	1.55959	RP11-548H18.2		X78713
214331_at	0.0117972	-1.55927	TSFM	Ts translation elongation factor, mitochondrial	AI796813
201202_at	0.0137888	-1.55923	PCNA	proliferating cell nuclear antigen	NM_002592
204350_s_at	0.00603372	1.55728	MED7	mediator complex subunit 7	NM_004270
211392_s_at	0.0151037	1.55632	PATZ1	POZ (BTB) and AT hook containing zinc finger 1	AF242522
220081_x_at	0.0104585	-1.55601	HSD17B7	hydroxysteroid (17-beta) dehydrogenase 7	NM_016371
206542_s_at	0.00263477	-1.55484	SMARCA2	SWI/SNF related, matrix associated, actin dependent regulator of chromatin, subfamily a, member 2	AV725365
203610_s_at	0.00196672	1.5544	TRIM38	tripartite motif containing 38	AI363270
215093_at	0.0007083	-1.55373	NSDHL	NAD(P) dependent steroid dehydrogenase-like	U82671
202361_at	0.0115654	-1.55288	SEC24C	SEC24 family member C	NM_004922
207838_x_at	0.0151375	1.55219	PBXIP1	pre-B-cell leukemia homeobox interacting protein 1	NM_020524
201144_s_at	0.00433984	-1.55179	EIF2S1	eukaryotic translation initiation factor 2, subunit 1 alpha, 35kDa	NM_004094
209281_s_at	0.00928423	1.55095	ATP2B1	ATPase, Ca++ transporting, plasma membrane 1	L14561
221637_s_at	0.002766	-1.55084	C11orf48///LOC102288414	chromosome 11 open reading frame 48///uncharacterized LOC102288414	BC001434
212005_at	0.000918074	1.55045	SZRD1	SUZ RNA binding domain containing 1	BG171020
221472_at	0.00192945	-1.54883	SERINC3	serine incorporator 3	U49188
220131_at	0.00992792	1.54829	FXYD7	FXYD domain containing ion transport regulator 7	NM_022006
214931_s_at	0.00066367	1.54746	SRPK2	SRSF protein kinase 2	AC005070
216897_s_at	0.0080637	1.54693	FAM76A	family with sequence similarity 76, member A	AL035309
217503_at	0.00597197	1.5462	STK17B	serine/threonine kinase 17b	AA203487
AFFX-HUMRGE/M10098_M_at	0.00332848	1.54428			AFFX-HUMRGE/M10098_M
212708_at	0.00864019	-1.54386	MSL1	male-specific lethal 1 homolog (Drosophila)	AV721987
208376_at	0.00151816	1.54371	CCR4	chemokine (C-C motif) receptor 4	NM_005508
216017_s_at	0.00301523	1.54329	NAB2	NGFI-A binding protein 2 (EGR1 binding protein 2)	AJ011081
218010_x_at	0.011493	1.54316	PPDPF	pancreatic progenitor cell differentiation and proliferation factor	NM_024299
210296_s_at	0.00722623	1.54298	PEX2	peroxisomal biogenesis factor 2	BC005375
203267_s_at	0.00115765	1.54243	DRG2	developmentally regulated GTP binding protein 2	BF223206
209423_s_at	0.00964156	1.54234	PHF20	PHD finger protein 20	AY027523
218972_at	0.00648207	-1.5413	TTC17	tetratricopeptide repeat domain 17	NM_018259
205396_at	0.00412511	1.54102	SMAD3	SMAD family member 3	BF971416
204513_s_at	0.00151872	1.54022	ELMO1	engulfment and cell motility 1	NM_014800
205853_at	0.0138223	1.53968	ZBTB7B	zinc finger and BTB domain containing 7B	NM_015872
213125_at	0.0124681	-1.53931	OLFML2B	olfactomedin-like 2B	AW007573
219980_at	0.013215	-1.53929	C4orf29	chromosome 4 open reading frame 29	NM_025097
201405_s_at	0.00622445	-1.53828	COPS6	COP9 signalosome subunit 6	NM_006833
215380_s_at	0.0109015	-1.53773	GGCT	gamma-glutamylcyclotransferase	AK021779
221224_s_at	0.0010628	1.53709	DCAKD	dephospho-CoA kinase domain containing	NM_024819
203363_s_at	0.000897798	1.53679	ATG13	autophagy related 13	NM_014741
200890_s_at	0.00312947	1.53643	SSR1	signal sequence receptor, alpha	NM_003144
218979_at	0.0118529	-1.53634	RMI1	RecQ mediated genome instability 1	NM_024945
212862_at	0.00579162	1.53622	CDS2	CDP-diacylglycerol synthase (phosphatidate cytidylyltransferase) 2	AL568982
200712_s_at	0.0152382	1.53454	MAPRE1	microtubule-associated protein, RP/EB family, member 1	NM_012325
218389_s_at	0.00356024	1.53369	APH1A	APH1A gamma secretase subunit	NM_016022
209207_s_at	0.00173809	-1.5336	LOC100996517///LOC102724364///SEC22B	vesicle-trafficking protein SEC22b-like///vesicle-trafficking protein SEC22b-like///SEC22 vesicle trafficking protein homolog B (S. cerevisiae) (gene/pseudogene)	BC001364
214117_s_at	0.00013352	1.5334	BTD	biotinidase	AI767414
201384_s_at	0.00792369	-1.53173	NBR1	neighbor of BRCA1 gene 1	NM_005899
212149_at	0.00977005	-1.53133	EFR3A	EFR3 homolog A (S. cerevisiae)	AW470003
209037_s_at	0.0112044	1.5311	EHD1	EH-domain containing 1	AW182860
203721_s_at	0.00801017	-1.53036	UTP18	UTP18 small subunit (SSU) processome component homolog (yeast)	NM_016001
219023_at	0.000329145	-1.52938	AP1AR	adaptor-related protein complex 1 associated regulatory protein	NM_018569
221774_x_at	4.93775e-05	-1.52868	SUPT20H	suppressor of Ty 20 homolog (S. cerevisiae)	AW003334
212803_at	0.00474839	1.5286	NAB2	NGFI-A binding protein 2 (EGR1 binding protein 2)	BF337329
211454_x_at	0.00713463	1.52844	FKSG49	FKSG49	AF336878
201569_s_at	0.0114915	-1.52796	SAMM50	SAMM50 sorting and assembly machinery component	NM_015380
212163_at	0.0080451	-1.5275	KIDINS220	kinase D-interacting substrate, 220kDa	AB033076
207735_at	0.00807734	-1.52728	RNF125	ring finger protein 125, E3 ubiquitin protein ligase	NM_017831
218342_s_at	0.0101387	-1.5266	ERMP1	endoplasmic reticulum metallopeptidase 1	NM_024896
AFFX-M27830_5_at	0.00558908	1.52526			AFFX-M27830_5
212368_at	0.00490726	1.52516	ZNF292	zinc finger protein 292	AA972711
218013_x_at	0.00992908	1.52491	DCTN4	dynactin 4 (p62)	NM_016221
204643_s_at	0.00426169	-1.52465	ENOX2	ecto-NOX disulfide-thiol exchanger 2	NM_006375
201471_s_at	0.00558037	1.52404	SQSTM1	sequestosome 1	NM_003900
209302_at	0.00229866	-1.52362	POLR2H	polymerase (RNA) II (DNA directed) polypeptide H	U37689
209196_at	0.00795699	-1.52328	WDR46	WD repeat domain 46	BC000388
206351_s_at	0.0100474	1.52052	PEX10	peroxisomal biogenesis factor 10	AB013818
202102_s_at	0.00210387	1.5203	BRD4	bromodomain containing 4	BF718610
203530_s_at	0.00497248	-1.52011	STX4	syntaxin 4	NM_004604
205060_at	0.00555548	-1.51984	PARG	poly (ADP-ribose) glycohydrolase	NM_003631
212008_at	3.64789e-05	1.51903	UBXN4	UBX domain protein 4	N29889
208658_at	0.00183283	-1.51824	PDIA4	protein disulfide isomerase family A, member 4	BC000425
207187_at	0.0133227	1.51705	JAK3	Janus kinase 3	NM_000215
218647_s_at	0.00338857	-1.51576	YRDC	yrdC N(6)-threonylcarbamoyltransferase domain containing	BE464161
218157_x_at	0.000733998	-1.51561	CDC42SE1	CDC42 small effector 1	NM_020239
218757_s_at	0.00250003	-1.51524	UPF3B	UPF3 regulator of nonsense transcripts homolog B (yeast)	NM_023010
221739_at	0.0020263	-1.51488	C19orf10	chromosome 19 open reading frame 10	AL524093
201098_at	4.13498e-07	-1.51478	COPB2	coatomer protein complex, subunit beta 2 (beta prime)	NM_004766
210705_s_at	0.0154648	-1.51406	TRIM5	tripartite motif containing 5	AF220028
212944_at	0.0112342	-1.51353	SLC5A3	solute carrier family 5 (sodium/myo-inositol cotransporter), member 3	AK024896
202354_s_at	0.00698605	1.51307	GTF2F1	general transcription factor IIF, polypeptide 1, 74kDa	BC000120
212631_at	0.00731428	-1.51207	STX7	syntaxin 7	AI566082
222233_s_at	0.00507993	-1.51177	DCLRE1C	DNA cross-link repair 1C	AK022922
202636_at	0.0135627	1.51145	RNF103	ring finger protein 103	NM_005667
201768_s_at	0.0122881	1.51133	CLINT1	clathrin interactor 1	BC004467
206831_s_at	0.00877595	1.51028	ARSD	arylsulfatase D	NM_001669
212274_at	0.0124428	-1.50913	LPIN1	lipin 1	AV705559
54970_at	0.00658321	-1.50903	ZMIZ2	zinc finger, MIZ-type containing 2	AA868332
220742_s_at	0.00787869	-1.50822	NGLY1	N-glycanase 1	NM_018297
57539_at	0.00206338	-1.50602	LIME1///ZGPAT	Lck interacting transmembrane adaptor 1///zinc finger, CCCH-type with G patch domain	AA535065
211678_s_at	0.00292182	-1.50504	RNF114	ring finger protein 114	AF090934
206099_at	0.00644491	1.50488	PRKCH	protein kinase C, eta	NM_006255
219577_s_at	0.0116562	-1.50416	ABCA7	ATP-binding cassette, sub-family A (ABC1), member 7	NM_019112
204970_s_at	0.00409125	1.50362	MAFG	v-maf avian musculoaponeurotic fibrosarcoma oncogene homolog G	NM_002359
211547_s_at	0.0125124	1.50343	PAFAH1B1	platelet-activating factor acetylhydrolase 1b, regulatory subunit 1 (45kDa)	L13387
218512_at	0.00854621	-1.50156	WDR12	WD repeat domain 12	NM_018256
218916_at	0.00249391	-1.50052	ZNF747///ZNF768	zinc finger protein 747///zinc finger protein 768	NM_024671
215128_at	0.0025308	-1.50019			AV704232
217776_at	0.00271299	-1.49984	RDH11	retinol dehydrogenase 11 (all-trans/9-cis/11-cis)	AF167438
218118_s_at	0.0100708	1.49905	TIMM23///TIMM23B	translocase of inner mitochondrial membrane 23 homolog (yeast)///translocase of inner mitochondrial membrane 23 homolog B (yeast)	NM_006327
209835_x_at	0.000230854	1.4987	CD44	CD44 molecule (Indian blood group)	BC004372
201037_at	0.00337203	-1.49682	PFKP	phosphofructokinase, platelet	NM_002627
207128_s_at	0.0143965	-1.49622	ZNF223	zinc finger protein 223	NM_013361
220408_x_at	0.00316858	-1.49618	SUPT20H	suppressor of Ty 20 homolog (S. cerevisiae)	NM_017569
221865_at	0.0109696	-1.49603	C9orf91	chromosome 9 open reading frame 91	BF969986
208075_s_at	0.00263982	1.49372	CCL7	chemokine (C-C motif) ligand 7	NM_006273
212910_at	0.00335761	-1.49336	THAP11	THAP domain containing 11	W19873
208759_at	0.0103626	1.49313	NCSTN	nicastrin	AF240468
221613_s_at	0.00658552	1.49203	ZFAND6	zinc finger, AN1-type domain 6	AL136598
209653_at	0.0117425	1.49159	KPNA4	karyopherin alpha 4 (importin alpha 3)	U93240
204108_at	0.0068251	-1.4915	NFYA	nuclear transcription factor Y, alpha	AL031778
213402_at	0.0148906	1.49064	ZNF787	zinc finger protein 787	AA029811
201449_at	0.000659445	-1.49052	TIA1	TIA1 cytotoxic granule-associated RNA binding protein	AL567227
63009_at	0.0132512	-1.49017	SHQ1	SHQ1, H/ACA ribonucleoprotein assembly factor	AI188402
219649_at	0.0110767	-1.4895	ALG6	ALG6, alpha-1,3-glucosyltransferase	NM_013339
201598_s_at	0.00830582	-1.48899	INPPL1	inositol polyphosphate phosphatase-like 1	NM_001567
211856_x_at	0.00100065	1.48891	CD28	CD28 molecule	AF222341
203938_s_at	0.014891	-1.48854	TAF1C	TATA box binding protein (TBP)-associated factor, RNA polymerase I, C, 110kDa	NM_005679
209246_at	0.0116645	-1.4881	ABCF2	ATP-binding cassette, sub-family F (GCN20), member 2	AF261091
209952_s_at	0.00851134	1.48781	MAP2K7	mitogen-activated protein kinase kinase 7	AF006689
200803_s_at	0.0117305	1.48738	TMBIM6	transmembrane BAX inhibitor motif containing 6	NM_003217
202556_s_at	0.00459887	1.48613	MCRS1	microspherule protein 1	NM_006337
40465_at	0.0139994	-1.48559	DDX23	DEAD (Asp-Glu-Ala-Asp) box polypeptide 23	AF026402
212329_at	0.0136341	-1.48554	SCAP	SREBF chaperone	D83782
213246_at	0.00679036	-1.48487	TMEM251	transmembrane protein 251	AI346504
215758_x_at	0.0132197	1.48468	ZNF93	zinc finger protein 93	AC007204
212904_at	0.00793644	-1.48424	LRRC47	leucine rich repeat containing 47	AB033011
204236_at	0.0112009	-1.48381	FLI1	Fli-1 proto-oncogene, ETS transcription factor	NM_002017
208824_x_at	0.0109111	1.48302	CDK16	cyclin-dependent kinase 16	BC001048
AFFX-r2-Ec-bioB-3_at	0.00295692	-1.48269			AFFX-r2-Ec-bioB-3
38707_r_at	0.00647818	1.48231	E2F4	E2F transcription factor 4, p107/p130-binding	S75174
216591_s_at	0.0133916	1.48174	SDHC	succinate dehydrogenase complex, subunit C, integral membrane protein, 15kDa	AF080579
218143_s_at	0.00933347	1.48133	SCAMP2	secretory carrier membrane protein 2	NM_005697
211090_s_at	0.00617139	1.48098	PRPF4B	pre-mRNA processing factor 4B	Z25435
215966_x_at	0.00987912	1.48017	GK3P	glycerol kinase 3 pseudogene	AA292874
1316_at	0.00286466	1.47963	THRA	thyroid hormone receptor, alpha	X55005
200867_at	0.0149336	-1.47952	RNF114	ring finger protein 114	AL031685
212034_s_at	0.0055556	-1.47927	EXOC7	exocyst complex component 7	AI817079
212705_x_at	0.000446531	1.47836	PNPLA2	patatin-like phospholipase domain containing 2	BF570210
219574_at	0.0101903	1.4775	2001-03-01	membrane-associated ring finger (C3HC4) 1, E3 ubiquitin protein ligase	NM_017923
218264_at	0.00542225	-1.4768	BCCIP	BRCA2 and CDKN1A interacting protein	NM_016567
214773_x_at	0.000104425	-1.47618	TIPRL	TOR signaling pathway regulator	AI983505
217356_s_at	0.00478304	1.47605	PGK1	phosphoglycerate kinase 1	S81916
201969_at	0.0136362	-1.47595	NASP	nuclear autoantigenic sperm protein (histone-binding)	AW003362
