# Supplementary material for: Gene Expression Analysis before and after Treatment with Adalimumab in Patients with Ankylosing Spondylitis Identifies Molecular Pathways Associated with Response to Therapy
Source: Genes (Basel). 2017 Apr 24;8(4):127. doi: 10.3390/genes8040127 (PMC5406874; doi:10.3390/genes8040127)
Supplement: Supplementary file 1 [file genes-08-00127-s001.zip › Table S9 AS.xls]

## Sheet: Foglio1
Table S9. Genes modulated in AS patients, group 2 after treatment versus healthy controls
Probe Set ID	p value	FC	Gene Symbol	Gene Title	Representative Public ID
216901_s_at	1.34228e-05	13.9963	IKZF1	IKAROS family zinc finger 1 (Ikaros)	S80876
201367_s_at	3.74256e-05	10.5866	ZFP36L2	ZFP36 ring finger protein-like 2	AI356398
215220_s_at	2.05453e-05	7.77589	TPR	translocated promoter region, nuclear basket protein	AK023111
204909_at	0.000164	7.48448	DDX6	DEAD (Asp-Glu-Ala-Asp) box helicase 6	NM_004397
213998_s_at	0.000212355	5.9692	DDX17	DEAD (Asp-Glu-Ala-Asp) box helicase 17	AW188131
221092_at	0.000378458	5.85705	IKZF3	IKAROS family zinc finger 3 (Aiolos)	NM_012481
216069_at	0.00145449	5.83759	PRMT2	protein arginine methyltransferase 2	AL050065
211973_at	9.79429e-05	5.56679	NUDT3	nudix (nucleoside diphosphate linked moiety X)-type motif 3	AW341200
209803_s_at	0.00209929	-5.53318	PHLDA2	pleckstrin homology-like domain, family A, member 2	AF001294
212105_s_at	0.000168921	5.47453	DHX9	DEAH (Asp-Glu-Ala-His) box helicase 9	BF313832
200917_s_at	4.75896e-07	5.32372	SRPR	signal recognition particle receptor (docking protein)	NM_003139
217591_at	0.00127345	-4.97569	SKIL	SKI-like proto-oncogene	BF725121
213926_s_at	0.00110691	4.77242	AGFG1	ArfGAP with FG repeats 1	AI742626
204863_s_at	0.000379107	4.72474	IL6ST	interleukin 6 signal transducer	BE856546
214551_s_at	0.0026886	4.66402	CD7	CD7 molecule	NM_006137
216915_s_at	0.000162471	4.62075	PTPN12	protein tyrosine phosphatase, non-receptor type 12	S69182
208797_s_at	0.000467295	4.6	GOLGA8A	golgin A8 family, member A	AF204231
211022_s_at	0.000422154	4.58399	ATRX	alpha thalassemia/mental retardation syndrome X-linked	BC002521
221705_s_at	0.000888565	4.52315	SIKE1	suppressor of IKBKE 1	BC005934
213472_at	0.000173263	4.52168	HNRNPH1	heterogeneous nuclear ribonucleoprotein H1 (H)	AI022387
200796_s_at	5.23891e-05	4.44039	MCL1	myeloid cell leukemia 1	BF594446
211272_s_at	0.000709078	4.3948	DGKA	diacylglycerol kinase, alpha 80kDa	AF064771
M97935_5_at	0.00431059	4.32946	STAT1	signal transducer and activator of transcription 1, 91kDa	/M97935_5
211027_s_at	0.000756664	4.26186	IKBKB	inhibitor of kappa light polypeptide gene enhancer in B-cells, kinase beta	BC006231
208900_s_at	0.000129333	4.24697	TOP1	topoisomerase (DNA) I	J03250
216361_s_at	0.00077777	4.21985	KAT6A	K(lysine) acetyltransferase 6A	AJ251844
213986_s_at	7.19704e-05	4.15967	TMEM259	transmembrane protein 259	AI805266
76897_s_at	0.00361549	4.14709	FKBP15	FK506 binding protein 15, 133kDa	AA628140
211000_s_at	0.00512693	4.09417	IL6ST	interleukin 6 signal transducer	AB015706
210935_s_at	8.68952e-05	3.98617	WDR1	WD repeat domain 1	AF274954
220306_at	0.00134861	-3.98085	FAM46C	family with sequence similarity 46, member C	NM_017709
209722_s_at	0.00109436	3.90683	SERPINB9	serpin peptidase inhibitor, clade B (ovalbumin), member 9	BC002538
211299_s_at	0.000156861	3.90183	FLOT2	flotillin 2	BC003683
202988_s_at	0.00629698	-3.80336	RGS1	regulator of G-protein signaling 1	NM_002922
212079_s_at	0.000480031	3.78217	KMT2A	lysine (K)-specific methyltransferase 2A	AA715041
204840_s_at	0.000867144	3.73762	EEA1	early endosome antigen 1	NM_003566
200841_s_at	0.000277542	3.67118	EPRS	glutamyl-prolyl-tRNA synthetase	AI142677
212574_x_at	0.00077862	3.66306	TMEM259	transmembrane protein 259	AC004528
204440_at	0.000401973	-3.65418	CD83	CD83 molecule	NM_004233
221220_s_at	0.00017034	3.59879	SCYL2	SCY1-like 2 (S. cerevisiae)	NM_017988
200041_s_at	7.91308e-07	3.55504	ATP6V1G2-DDX39B///DDX39B///SNORD84	ATP6V1G2-DDX39B readthrough (NMD candidate)///DEAD (Asp-Glu-Ala-Asp) box polypeptide 39B///small nucleolar RNA, C/D box 84	NM_004640
216834_at	0.00533289	-3.55111	RGS1	regulator of G-protein signaling 1	S59049
210187_at	0.00634586	-3.54573	FKBP1A///LOC101929368	FK506 binding protein 1A, 12kDa///uncharacterized LOC101929368	BC005147
209754_s_at	7.07851e-06	3.54279	TMPO	thymopoietin	AF113682
210932_s_at	0.000353537	3.54083	RNF6	ring finger protein (C3H2C3 type) 6	AF293342
201040_at	0.000319218	3.53857	GNAI2	guanine nucleotide binding protein (G protein), alpha inhibiting activity polypeptide 2	NM_002070
214975_s_at	0.000105128	3.53766	MTMR1	myotubularin related protein 1	AK001816
208602_x_at	7.3448e-05	3.531	CD6	CD6 molecule	NM_006725
213446_s_at	0.00079992	3.50339	IQGAP1	IQ motif containing GTPase activating protein 1	AI679073
208721_s_at	3.91431e-05	3.48829	ANAPC5	anaphase promoting complex subunit 5	BF967271
214190_x_at	0.000261665	3.47589	GGA2	golgi-associated, gamma adaptin ear containing, ARF binding protein 2	AI799984
213688_at	0.000552925	3.41939	CALM1///CALM2///CALM3	calmodulin 1 (phosphorylase kinase, delta)///calmodulin 2 (phosphorylase kinase, delta)///calmodulin 3 (phosphorylase kinase, delta)	N25325
205461_at	7.26603e-05	3.41711	RAB35	RAB35, member RAS oncogene family	NM_006861
220797_at	0.000104678	3.39448	LOC284009///METTL16	uncharacterized LOC284009///methyltransferase like 16	NM_024086
209936_at	0.000323665	3.37769	RBM5	RNA binding motif protein 5	AF107493
203828_s_at	0.00202669	3.34358	IL32	interleukin 32	NM_004221
203890_s_at	3.86211e-05	3.33283	DAPK3///MIR637	death-associated protein kinase 3///microRNA 637	BF686824
212193_s_at	2.91585e-05	3.33093	LARP1	La ribonucleoprotein domain family, member 1	BE881529
208078_s_at	0.00267589	-3.29229	SIK1	salt-inducible kinase 1	NM_030751
221638_s_at	0.00154335	3.28372	STX16	syntaxin 16	AF008937
211085_s_at	6.86278e-06	3.27675	STK4	serine/threonine kinase 4	Z25430
204621_s_at	0.010594	-3.2757	NR4A2	nuclear receptor subfamily 4, group A, member 2	AI935096
200604_s_at	0.000142625	3.27019	PRKAR1A	protein kinase, cAMP-dependent, regulatory, type I, alpha	M18468
212249_at	0.000569101	3.26566	PIK3R1	phosphoinositide-3-kinase, regulatory subunit 1 (alpha)	AI679268
204560_at	0.00065513	3.23104	FKBP5	FK506 binding protein 5	NM_004117
211506_s_at	0.00594893	-3.20622	CXCL8	chemokine (C-X-C motif) ligand 8	AF043337
215099_s_at	0.00011638	3.20594	RXRB	retinoid X receptor, beta	BF337038
211016_x_at	2.87887e-06	3.20066	HSPA4	heat shock 70kDa protein 4	BC002526
201324_at	0.00682778	-3.18185	EMP1	epithelial membrane protein 1	NM_001423
212332_at	0.00177299	3.17401	RBL2	retinoblastoma-like 2	BF110947
220220_at	0.0120918	3.17297	LRRC37A2///LRRC37A4P	leucine rich repeat containing 37, member A2///leucine rich repeat containing 37, member A4, pseudogene	NM_018001
200634_at	7.01014e-05	3.14213	PFN1	profilin 1	NM_005022
214971_s_at	0.00228511	3.13635	ST6GAL1	ST6 beta-galactosamide alpha-2,6-sialyltranferase 1	AV695711
214405_at	0.00173035	3.13528			Z39557
208751_at	0.000141785	3.13199	NAPA	N-ethylmaleimide-sensitive factor attachment protein, alpha	BC001165
211300_s_at	0.00084307	3.10388	TP53	tumor protein p53	K03199
213606_s_at	0.00106329	3.08692	ARHGDIA	Rho GDP dissociation inhibitor (GDI) alpha	AI571798
33148_at	0.00346476	3.08305	ZFR	zinc finger RNA binding protein	AI459274
211893_x_at	0.00015002	3.07402	CD6	CD6 molecule	U66145
203056_s_at	0.00081967	3.05343	PRDM2	PR domain containing 2, with ZNF domain	NM_015866
213957_s_at	0.00253578	3.01735	CEP350	centrosomal protein 350kDa	AA635523
211136_s_at	8.66424e-05	3.00524	CLPTM1	cleft lip and palate associated transmembrane protein 1	BC004865
222330_at	0.0123314	2.99624			AW974995
213299_at	0.000417938	2.9926	ZBTB7A	zinc finger and BTB domain containing 7A	AW027070
200613_at	8.75919e-05	2.96405	AP2M1	adaptor-related protein complex 2, mu 1 subunit	NM_004068
203751_x_at	0.00121687	2.95953	JUND	jun D proto-oncogene	NM_005354
203809_s_at	0.000154439	2.95435	AKT2	v-akt murine thymoma viral oncogene homolog 2	NM_001626
200769_s_at	0.000539084	2.94549	MAT2A	methionine adenosyltransferase II, alpha	BC001686
201461_s_at	0.00372051	2.93605	MAPKAPK2	mitogen-activated protein kinase-activated protein kinase 2	NM_004759
216627_s_at	0.00375193	2.92704	B4GALT1	UDP-Gal:betaGlcNAc beta 1,4- galactosyltransferase, polypeptide 1	U10473
219456_s_at	0.000705834	2.92384	RIN3	Ras and Rab interactor 3	NM_024832
208364_at	7.86741e-05	2.92189	INPP4A	inositol polyphosphate-4-phosphatase, type I, 107kDa	NM_001566
214326_x_at	0.00145108	2.89683	JUND	jun D proto-oncogene	AI339541
212107_s_at	0.00309452	2.8902	DHX9	DEAH (Asp-Glu-Ala-His) box helicase 9	BE561014
207793_s_at	0.00248508	2.87841	EPB41	erythrocyte membrane protein band 4.1	NM_004437
208621_s_at	0.00427467	2.87134	EZR	ezrin	BF663141
202007_at	0.0132511	-2.8348	NID1	nidogen 1	BF940043
200727_s_at	0.000111736	2.82007	ACTR2	ARP2 actin-related protein 2 homolog (yeast)	AA699583
210317_s_at	0.000722031	2.80992	YWHAE	tyrosine 3-monooxygenase/tryptophan 5-monooxygenase activation protein, epsilon	U28936
202601_s_at	0.00247145	2.79622	HTATSF1	HIV-1 Tat specific factor 1	AI373539
221628_s_at	0.000633581	2.78582	GLYR1	glyoxylate reductase 1 homolog (Arabidopsis)	AF326966
222378_at	0.0109634	2.77265			AW973791
205285_s_at	0.000255747	2.77244	FYB	FYN binding protein	AI633888
210649_s_at	8.54338e-05	2.77084	ARID1A	AT rich interactive domain 1A (SWI-like)	AF231056
212009_s_at	0.000397409	2.77073	STIP1	stress-induced phosphoprotein 1	AL553320
214474_at	9.68381e-05	2.75736	PRKAB2	protein kinase, AMP-activated, beta 2 non-catalytic subunit	NM_005399
208997_s_at	0.00341884	2.7563	UCP2	uncoupling protein 2 (mitochondrial, proton carrier)	U94592
215775_at	0.00136213	2.74182	THBS1	thrombospondin 1	BF084105
211081_s_at	0.00716758	2.73576	MAP4K5	mitogen-activated protein kinase kinase kinase kinase 5	Z25426
212291_at	0.000434942	2.72721	HIPK1	homeodomain interacting protein kinase 1	AI393355
208965_s_at	0.000648779	2.72427	IFI16	interferon, gamma-inducible protein 16	BG256677
217234_s_at	0.00107426	2.72045	EZR	ezrin	AF199015
205239_at	0.00892606	-2.7179	AREG	amphiregulin	NM_001657
205018_s_at	0.00404311	2.71601	MBNL2	muscleblind-like splicing regulator 2	NM_005757
201466_s_at	0.0142629	-2.70413	JUN	jun proto-oncogene	BC002646
210057_at	0.00194835	2.69306	BOLA2///LOC101060386///SMG1	bolA family member 2///serine/threonine-protein kinase SMG1-like///SMG1 phosphatidylinositol 3-kinase-related kinase	U32581
209753_s_at	0.000902122	2.68533	TMPO	thymopoietin	AF113682
200922_at	4.00499e-05	2.68305	KDELR1	KDEL (Lys-Asp-Glu-Leu) endoplasmic reticulum protein retention receptor 1	NM_006801
218813_s_at	0.00133447	2.68146	SH3GLB2	SH3-domain GRB2-like endophilin B2	NM_020145
202554_s_at	0.0110429	2.67509	GSTM3	glutathione S-transferase mu 3 (brain)	AL527430
201295_s_at	0.00328263	2.67133	WSB1	WD repeat and SOCS box containing 1	BF111821
211192_s_at	0.00120412	2.6658	CD84	CD84 molecule	AF054818
222283_at	0.00358686	2.63816	ZNF480	zinc finger protein 480	BG387770
212451_at	0.00332119	2.63214	SECISBP2L	SECIS binding protein 2-like	N52532
212487_at	0.000389208	2.62757	GPATCH8	G patch domain containing 8	AI673812
205468_s_at	0.00556552	2.6185	IRF5	interferon regulatory factor 5	AI028035
221618_s_at	0.00113465	2.60845	TAF9B	TAF9B RNA polymerase II, TATA box binding protein (TBP)-associated factor, 31kDa	AF077053
220800_s_at	0.000192044	2.59791	TMOD3	tropomodulin 3 (ubiquitous)	NM_014547
201996_s_at	0.000250304	2.59683	SPEN	spen family transcriptional repressor	AL524033
211077_s_at	0.00176994	2.59625	TLK1	tousled-like kinase 1	Z25421
213286_at	0.00720751	2.59552	ZFR	zinc finger RNA binding protein	BF445199
211900_x_at	0.0020965	2.59342	CD6	CD6 molecule	U66146
215921_at	0.00509921	2.5928	NPIPA5///NPIPB3///NPIPB6///NPIPB8	nuclear pore complex interacting protein family, member A5///nuclear pore complex interacting protein family, member B3///nuclear pore complex interacting protein family, member B6///nuclear pore complex interacting protein family, member B8	AC002544
201635_s_at	0.00021394	2.59231	FXR1	fragile X mental retardation, autosomal homolog 1	NM_005087
208879_x_at	0.000291738	2.58636	PRPF6	pre-mRNA processing factor 6	BG469030
201048_x_at	0.000199043	2.581	RAB6A///WTH3DI	RAB6A, member RAS oncogene family///RAB6C-like	NM_002869
221602_s_at	0.00591217	2.57671	FAIM3	Fas apoptotic inhibitory molecule 3	AI084226
207334_s_at	0.00219247	2.56865	TGFBR2	transforming growth factor, beta receptor II (70/80kDa)	NM_003242
207419_s_at	0.000107544	2.55584	RAC2	ras-related C3 botulinum toxin substrate 2 (rho family, small GTP binding protein Rac2)	NM_002872
214918_at	0.00180542	-2.54865	HNRNPM	heterogeneous nuclear ribonucleoprotein M	AK024911
204116_at	0.000198144	2.54086	IL2RG	interleukin 2 receptor, gamma	NM_000206
204480_s_at	0.000157429	2.54073	C9orf16	chromosome 9 open reading frame 16	NM_024112
206667_s_at	0.00014481	2.53078	SCAMP1	secretory carrier membrane protein 1	AF005037
217489_s_at	0.00479246	2.52776	IL6R	interleukin 6 receptor	S72848
210455_at	9.98745e-05	2.52644	R3HCC1L	R3H domain and coiled-coil containing 1-like	AF050198
201668_x_at	8.48647e-05	2.52342	MARCKS	myristoylated alanine-rich protein kinase C substrate	AW163148
210845_s_at	0.0013789	-2.51662	PLAUR	plasminogen activator, urokinase receptor	U08839
202773_s_at	2.92081e-05	2.50572	SFSWAP	splicing factor, suppressor of white-apricot family	NM_004592
219312_s_at	0.00614598	-2.49726	ZBTB10	zinc finger and BTB domain containing 10	NM_023929
215671_at	0.000474553	-2.48936	PDE4B	phosphodiesterase 4B, cAMP-specific	AU144792
219730_at	0.00538702	-2.48721	LOC100996782///MED18	mediator of RNA polymerase II transcription subunit 18-like///mediator complex subunit 18	NM_017638
208151_x_at	0.00428893	2.48579	DDX17	DEAD (Asp-Glu-Ala-Asp) box helicase 17	NM_030881
200806_s_at	0.00209653	2.48549	HSPD1	heat shock 60kDa protein 1 (chaperonin)	BE256479
214196_s_at	0.000977897	2.47859	TPP1	tripeptidyl peptidase I	AA602532
213799_s_at	0.000954	2.46694	PTPRA	protein tyrosine phosphatase, receptor type, A	BF740139
212575_at	0.000876628	2.46445	TMEM259	transmembrane protein 259	BF966155
215923_s_at	0.00551175	2.45909	PSD4	pleckstrin and Sec7 domain containing 4	AK023421
211825_s_at	0.000206179	2.45694	FLI1	Fli-1 proto-oncogene, ETS transcription factor	AF327066
202241_at	0.00704765	-2.45414	TRIB1	tribbles pseudokinase 1	NM_025195
203394_s_at	0.00708947	-2.44965	HES1	hes family bHLH transcription factor 1	BE973687
205456_at	0.000432401	2.44384	CD3E	CD3e molecule, epsilon (CD3-TCR complex)	NM_000733
200695_at	5.12637e-05	2.43693	PPP2R1A	protein phosphatase 2, regulatory subunit A, alpha	NM_014225
203258_at	0.001058	2.4348	DRAP1	DR1-associated protein 1 (negative cofactor 2 alpha)	NM_006442
217602_at	0.00501379	2.43251	LOC101060363///PPIA	peptidyl-prolyl cis-trans isomerase A-like///peptidylprolyl isomerase A (cyclophilin A)	AI191118
215698_at	0.0103648	2.43027	KDM5A	lysine (K)-specific demethylase 5A	AF007135
210512_s_at	0.00256018	-2.42916	VEGFA	vascular endothelial growth factor A	AF022375
216855_s_at	1.58452e-05	2.42914	HNRNPU	heterogeneous nuclear ribonucleoprotein U (scaffold attachment factor A)	D13413
217211_at	0.00674207	2.42237	ACTBP9///ACTBP9	---///actin, beta pseudogene 9	D50604
201739_at	0.000320619	-2.42061	SGK1	serum/glucocorticoid regulated kinase 1	NM_005627
203887_s_at	0.00913356	-2.41994	THBD	thrombomodulin	NM_000361
213933_at	0.0113904	-2.41564	PTGER3	prostaglandin E receptor 3 (subtype EP3)	AW242315
221006_s_at	0.00715451	2.41116	SNX27	sorting nexin family member 27	NM_030918
203634_s_at	0.0103954	2.40768	CPT1A	carnitine palmitoyltransferase 1A (liver)	NM_001876
214820_at	0.00619182	2.40762	BRWD1	bromodomain and WD repeat domain containing 1	AJ002572
219844_at	0.00468712	2.40738	CCDC186	coiled-coil domain containing 186	NM_018017
210892_s_at	0.000130773	2.40277	GTF2I	general transcription factor IIi	BC004472
206157_at	0.0149957	-2.4016	PTX3	pentraxin 3, long	NM_002852
213490_s_at	0.00143641	2.3939	MAP2K2	mitogen-activated protein kinase kinase 2	AI762811
201360_at	0.000230248	2.39234	CST3	cystatin C	NM_000099
209457_at	0.00110067	-2.37854	DUSP5	dual specificity phosphatase 5	U16996
200607_s_at	0.000484787	2.36515	RAD21	RAD21 homolog (S. pombe)	BG289967
203294_s_at	0.00176115	2.3646	LMAN1	lectin, mannose-binding, 1	U09716
209535_s_at	0.00181184	-2.36308			AF127481
AFFX-HUMRGE/M10098_M_at	0.000334512	2.35979			AFFX-HUMRGE/M10098_M
217448_s_at	0.00160357	2.35758	TOX4	TOX high mobility group box family member 4	AL117508
216027_at	0.0107785	-2.35611	TMX4	thioredoxin-related transmembrane protein 4	AI005473
208748_s_at	0.00212856	2.35561	FLOT1	flotillin 1	AA507012
209344_at	0.00891573	2.34816	TPM4	tropomyosin 4	BC002827
201777_s_at	9.82901e-06	2.34656	EFCAB14	EF-hand calcium binding domain 14	BC002525
206491_s_at	4.77885e-05	2.34136	NAPA	N-ethylmaleimide-sensitive factor attachment protein, alpha	NM_003827
214723_x_at	0.0111689	2.33803	ANKRD36	ankyrin repeat domain 36	AB046861
211306_s_at	0.00740319	-2.33688	FCAR	Fc fragment of IgA, receptor for	U56237
204285_s_at	0.0144129	-2.33471	PMAIP1	phorbol-12-myristate-13-acetate-induced protein 1	NM_021127
214305_s_at	0.000361284	2.33342	SF3B1	splicing factor 3b, subunit 1, 155kDa	AW003030
203385_at	0.012833	2.33135	DGKA	diacylglycerol kinase, alpha 80kDa	NM_001345
201264_at	0.000838811	2.32791	COPE	coatomer protein complex, subunit epsilon	NM_007263
211574_s_at	8.24707e-05	2.32608	CD46	CD46 molecule, complement regulatory protein	D84105
211097_s_at	0.00464198	2.32062	PBX2	pre-B-cell leukemia homeobox 2	BC003111
203729_at	3.36138e-05	2.31463	EMP3	epithelial membrane protein 3	NM_001425
208707_at	0.00928522	-2.31431	EIF5	eukaryotic translation initiation factor 5	BE552334
214007_s_at	0.00108795	2.31315	TWF1	twinfilin actin-binding protein 1	AW665024
AFFX-HSAC07/X00351_5_at	0.000837477	2.31217	ACTB	actin, beta	AFFX-HSAC07/X00351_5
215891_s_at	0.00827663	2.31137	GM2A	GM2 ganglioside activator	X61094
215352_at	0.00902547	2.311	GIMAP1-GIMAP5///GIMAP5	GIMAP1-GIMAP5 readthrough///GTPase, IMAP family member 5	AL080068
210286_s_at	0.000636562	2.30596	SLC4A7	solute carrier family 4, sodium bicarbonate cotransporter, member 7	AF053755
219878_s_at	8.081e-05	2.30502	KLF13	Kruppel-like factor 13	NM_015995
87100_at	0.00469649	2.30435	ABHD2	abhydrolase domain containing 2	AI832249
215357_s_at	0.000408902	2.30371	POLDIP3	polymerase (DNA-directed), delta interacting protein 3	Z93241
201039_s_at	0.00124056	2.30227	RAD23A	RAD23 homolog A (S. cerevisiae)	NM_005053
208653_s_at	0.000431993	2.30171	CD164	CD164 molecule, sialomucin	AF299343
214216_s_at	0.00157234	2.30147	LARP4B	La ribonucleoprotein domain family, member 4B	AW628686
201742_x_at	0.000824509	2.30071	SRSF1	serine/arginine-rich splicing factor 1	M69040
217097_s_at	0.00309642	2.29537	PHTF2	putative homeodomain transcription factor 2	AC004990
208719_s_at	0.0150812	2.293	DDX17	DEAD (Asp-Glu-Ala-Asp) box helicase 17	U59321
209055_s_at	0.000344569	2.28894	CDC5L	cell division cycle 5-like	AW268817
201070_x_at	0.000473131	2.2883	SF3B1	splicing factor 3b, subunit 1, 155kDa	AI739389
204960_at	0.00335647	2.28231	PTPRCAP	protein tyrosine phosphatase, receptor type, C-associated protein	NM_005608
202444_s_at	0.000601823	2.28125	ERLIN1	ER lipid raft associated 1	NM_006459
200948_at	0.00218118	2.27959	MLF2	myeloid leukemia factor 2	NM_005439
201502_s_at	0.00789998	-2.27531	NFKBIA	nuclear factor of kappa light polypeptide gene enhancer in B-cells inhibitor, alpha	NM_020529
203330_s_at	0.000108031	2.27488	STX5	syntaxin 5	NM_003164
214755_at	0.00026125	-2.27421	UAP1L1	UDP-N-acteylglucosamine pyrophosphorylase 1-like 1	AK022632
204210_s_at	0.00501598	2.26871	PCYT1A	phosphate cytidylyltransferase 1, choline, alpha	AI638771
215322_at	0.00290876	-2.26578	LONRF1	LON peptidase N-terminal domain and ring finger 1	AL080190
212420_at	0.00018142	2.26379	ELF1	E74-like factor 1 (ets domain transcription factor)	AL559590
202859_x_at	0.00597736	-2.26245	CXCL8	chemokine (C-X-C motif) ligand 8	NM_000584
210218_s_at	0.00029334	2.26014	SP100	SP100 nuclear antigen	U36501
211924_s_at	0.00226134	-2.25486	PLAUR	plasminogen activator, urokinase receptor	AY029180
203085_s_at	0.00320542	2.25405	TGFB1	transforming growth factor, beta 1	BC000125
215339_at	0.00379874	2.25356	NKTR	natural killer cell triggering receptor	AI688640
214995_s_at	0.00900496	2.24564	APOBEC3F///APOBEC3G	apolipoprotein B mRNA editing enzyme, catalytic polypeptide-like 3F///apolipoprotein B mRNA editing enzyme, catalytic polypeptide-like 3G	BF508948
205787_x_at	0.000836274	2.24301	LOC441155///ZC3H11A	zinc finger CCCH-type domain-containing-like///zinc finger CCCH-type containing 11A	AI803216
213042_s_at	9.53539e-05	2.24254	ATP2A3	ATPase, Ca++ transporting, ubiquitous	AA877910
204055_s_at	0.00659968	2.2415	CTAGE5	CTAGE family, member 5	NM_005930
212220_at	0.010778	2.24101	PSME4	proteasome (prosome, macropain) activator subunit 4	AI972268
209880_s_at	0.00136839	2.24013	SELPLG	selectin P ligand	U02297
213548_s_at	5.09261e-05	2.23393	CDV3	CDV3 homolog (mouse)	BG257762
203574_at	0.0114571	-2.23235	NFIL3	nuclear factor, interleukin 3 regulated	NM_005384
215159_s_at	0.0113115	2.23109	NADK	NAD kinase	AI239732
211140_s_at	1.45311e-05	2.22273	CASP2	caspase 2, apoptosis-related cysteine peptidase	AF314174
202879_s_at	0.00016039	2.2207	CYTH1	cytohesin 1	NM_004762
217544_at	0.00459493	-2.21939	MIR3916	microRNA 3916	AA768909
211255_x_at	0.00109507	2.21907	DEDD	death effector domain containing	AF064605
211017_s_at	0.000726686	2.2136	NF2	neurofibromin 2 (merlin)	AF123570
220946_s_at	0.00310157	2.21089	SETD2	SET domain containing 2	NM_014159
217202_s_at	0.00448072	2.20796	GLUL	glutamate-ammonia ligase	U08626
208042_at	0.00364242	2.20328	AGGF1	angiogenic factor with G patch and FHA domains 1	NM_013303
211856_x_at	0.00651304	2.20157	CD28	CD28 molecule	AF222341
201107_s_at	0.0019543	2.19916	THBS1	thrombospondin 1	AI812030
219872_at	0.0082967	2.19879	FAM198B	family with sequence similarity 198, member B	NM_016613
AFFX-HUMRGE/M10098_5_at	6.68137e-05	2.19495			AFFX-HUMRGE/M10098_5
202118_s_at	0.00201944	2.19222	CPNE3	copine III	AA541758
211823_s_at	0.0119979	2.19127	PXN	paxillin	D86862
210125_s_at	0.000533367	2.18627	BANF1	barrier to autointegration factor 1	AF044773
211082_x_at	0.00783508	2.1853	MARK2	MAP/microtubule affinity-regulating kinase 2	Z25427
208917_x_at	0.0124216	2.18233	NADK	NAD kinase	BE674658
201008_s_at	0.00335205	2.18073	TXNIP	thioredoxin interacting protein	NM_006472
66053_at	0.00285826	2.17857	HNRNPUL2///HNRNPUL2-BSCL2	heterogeneous nuclear ribonucleoprotein U-like 2///HNRNPUL2-BSCL2 readthrough	AI738452
215434_x_at	8.75346e-05	2.17775	LOC102724250///NBPF1///NBPF10///NBPF11///NBPF14///NBPF15///NBPF19///NBPF26	neuroblastoma breakpoint family member 1-like///neuroblastoma breakpoint family, member 1///neuroblastoma breakpoint family, member 10///neuroblastoma breakpoint family, member 11///neuroblastoma breakpoint family, member 14///neuroblastoma breakpoint fam	AV684285
215846_at	0.000773767	2.17746			AL117571
205655_at	0.00397602	2.1769	MDM4	MDM4, p53 regulator	NM_002393
218600_at	0.000765856	2.17125	LIMD2	LIM domain containing 2	NM_030576
200646_s_at	9.37995e-05	2.16793	NUCB1	nucleobindin 1	NM_006184
215037_s_at	0.0010161	2.16399	BCL2L1	BCL2-like 1	U72398
218260_at	0.000449448	2.16231	DDA1	DET1 and DDB1 associated 1	NM_024050
220328_at	0.00759323	-2.16013	PHC3	polyhomeotic homolog 3 (Drosophila)	NM_024947
205020_s_at	0.00303587	-2.15869	ARL4A	ADP-ribosylation factor-like 4A	NM_005738
211453_s_at	0.0001247	2.15733	AKT2	v-akt murine thymoma viral oncogene homolog 2	M77198
214483_s_at	0.000467811	2.14968	ARFIP1	ADP-ribosylation factor interacting protein 1	AF124489
214881_s_at	0.00733984	2.14891	UBTF	upstream binding transcription factor, RNA polymerase I	X56687
214336_s_at	0.00653748	2.14084	COPA	coatomer protein complex, subunit alpha	AI621079
207425_s_at	0.00817923	2.1402	2009-09-01	septin 9	NM_006640
201702_s_at	0.00091209	2.13943	PPP1R10	protein phosphatase 1, regulatory subunit 10	AI492873
200787_s_at	0.000790574	2.13747	PEA15	phosphoprotein enriched in astrocytes 15	BC002426
206487_at	0.0121367	-2.13431	SUN1	Sad1 and UNC84 domain containing 1	NM_025154
220613_s_at	0.00242592	2.13161	SYTL2	synaptotagmin-like 2	NM_017695
65133_i_at	0.00601873	2.12903	INO80B///INO80B-WBP1	INO80 complex subunit B///INO80B-WBP1 readthrough (NMD candidate)	AI862454
218805_at	0.0147226	2.12736	GIMAP1-GIMAP5///GIMAP5	GIMAP1-GIMAP5 readthrough///GTPase, IMAP family member 5	NM_018384
211190_x_at	0.000808839	2.1266	CD84	CD84 molecule	AF054817
210734_x_at	6.04332e-05	2.12504	MAX	MYC associated factor X	BC004516
201683_x_at	0.000774142	2.12297	TOX4	TOX high mobility group box family member 4	BE783632
209761_s_at	0.0019695	2.11793	SP110	SP110 nuclear body protein	AA969194
205220_at	0.010071	-2.11636	HCAR3	hydroxycarboxylic acid receptor 3	NM_006018
201211_s_at	0.00249035	2.1117	DDX3X	DEAD (Asp-Glu-Ala-Asp) box helicase 3, X-linked	NM_001356
214575_s_at	0.00835012	2.11017	AZU1	azurocidin 1	NM_001700
200808_s_at	0.000325274	2.10932	ZYX	zyxin	NM_003461
207319_s_at	0.00260618	2.10509	CDK13	cyclin-dependent kinase 13	NM_003718
220458_at	0.00152527	-2.10357			NM_018038
212595_s_at	0.000674536	2.10355	DAZAP2	DAZ associated protein 2	AL534321
208698_s_at	0.000330692	2.10351	NONO	non-POU domain containing, octamer-binding	BC002364
204047_s_at	0.00318272	2.10143	PHACTR2	phosphatase and actin regulator 2	NM_014721
205748_s_at	0.00432056	2.09719	RNF126	ring finger protein 126	NM_017876
219168_s_at	0.0125264	2.09321	PRR5	proline rich 5 (renal)	NM_017701
203239_s_at	0.00132379	2.09015	CNOT3	CCR4-NOT transcription complex, subunit 3	NM_014516
201746_at	0.00141685	2.08926	TP53	tumor protein p53	NM_000546
203032_s_at	0.00171646	2.08651	FH	fumarate hydratase	NM_000143
203496_s_at	0.000542891	2.08495	MED1	mediator complex subunit 1	AF055994
205731_s_at	0.00943641	2.08415	NCOA2	nuclear receptor coactivator 2	NM_006540
215270_at	0.00229209	2.08191	LFNG	LFNG O-fucosylpeptide 3-beta-N-acetylglucosaminyltransferase	U94354
211521_s_at	0.0047676	2.07913	CYTH4	cytohesin 4	AF125349
201043_s_at	0.00702008	2.07507	ANP32A	acidic (leucine-rich) nuclear phosphoprotein 32 family, member A	NM_006305
215236_s_at	0.00482721	2.07243	PICALM	phosphatidylinositol binding clathrin assembly protein	AV721177
201028_s_at	0.0137111	2.07224	CD99	CD99 molecule	U82164
201868_s_at	0.00703715	2.07138	TBL1X	transducin (beta)-like 1X-linked	NM_005647
214696_at	0.00525146	-2.07014	MIR22///MIR22HG	microRNA 22///MIR22 host gene (non-protein coding)	AF070569
202843_at	0.0074043	-2.06946	DNAJB9	DnaJ (Hsp40) homolog, subfamily B, member 9	NM_012328
201044_x_at	0.0065409	2.06653	DUSP1	dual specificity phosphatase 1	AA530892
203293_s_at	0.0149097	2.06422	LMAN1	lectin, mannose-binding, 1	NM_005570
215273_s_at	0.00343291	2.06339	TADA3	transcriptional adaptor 3	AK024982
202024_at	0.000284382	2.06131	ASNA1	arsA arsenite transporter, ATP-binding, homolog 1 (bacterial)	NM_004317
211391_s_at	0.000434692	2.06124	PATZ1	POZ (BTB) and AT hook containing zinc finger 1	AF254087
200964_at	7.6922e-05	2.06093	UBA1	ubiquitin-like modifier activating enzyme 1	NM_003334
217729_s_at	0.00231613	2.06051	AES	amino-terminal enhancer of split	NM_001130
211622_s_at	0.000933649	2.05979	ARF3	ADP-ribosylation factor 3	M33384
218430_s_at	0.00693945	2.05706	RFX7	regulatory factor X, 7	BF740077
208744_x_at	0.000659769	2.05333	HSPH1	heat shock 105kDa/110kDa protein 1	D86956
206980_s_at	0.00169767	2.05236	FLT3LG	fms-related tyrosine kinase 3 ligand	NM_001459
209675_s_at	0.00359738	2.05013	HNRNPUL1	heterogeneous nuclear ribonucleoprotein U-like 1	BC004242
215392_at	0.000503175	-2.04918			AU148154
204758_s_at	0.00309602	-2.04756	C2CD2L	C2CD2-like	NM_014807
207521_s_at	0.00228839	2.04716	ATP2A3	ATPase, Ca++ transporting, ubiquitous	AF068220
203523_at	0.00252235	2.04666	LSP1	lymphocyte-specific protein 1	NM_002339
204192_at	0.00357853	2.04287	CD37	CD37 molecule	NM_001774
210954_s_at	0.00107223	-2.04249	TSC22D2	TSC22 domain family, member 2	AF201292
210023_s_at	0.00190039	2.03993	PCGF1	polycomb group ring finger 1	BC004952
211993_at	0.00193965	2.03975	WNK1	WNK lysine deficient protein kinase 1	AI768512
204113_at	0.010205	2.03939	CELF1	CUGBP, Elav-like family member 1	NM_006560
220940_at	0.0109697	2.03611	ANKRD36B	ankyrin repeat domain 36B	NM_025190
209383_at	0.00195679	-2.03393	DDIT3	DNA-damage-inducible transcript 3	BC003637
214484_s_at	0.00319698	2.03376	SIGMAR1	sigma non-opioid intracellular receptor 1	AF226604
214370_at	0.000635827	2.03357	S100A8	S100 calcium binding protein A8	AW238654
214383_x_at	0.0123218	2.03115	KLHDC3	kelch domain containing 3	BF063121
213298_at	0.00351756	2.02804	NFIC	nuclear factor I/C (CCAAT-binding transcription factor)	X12492
211672_s_at	0.00160379	2.02435	ARPC4///ARPC4-TTLL3	actin related protein 2/3 complex, subunit 4, 20kDa///ARPC4-TTLL3 readthrough	AF019888
202643_s_at	0.00581358	-2.02391	TNFAIP3	tumor necrosis factor, alpha-induced protein 3	AI738896
205179_s_at	0.003346	2.02346	ADAM8	ADAM metallopeptidase domain 8	AI814527
207993_s_at	0.00101301	2.0172	CHP1	calcineurin-like EF-hand protein 1	NM_007236
217502_at	0.0126249	2.01615	IFIT2	interferon-induced protein with tetratricopeptide repeats 2	BE888744
AFFX-BioC-3_at	0.000101919	-2.01197			AFFX-BioC-3
202742_s_at	0.00471978	2.01193	PRKACB	protein kinase, cAMP-dependent, catalytic, beta	NM_002731
211631_x_at	0.00181317	2.0115	B4GALT1	UDP-Gal:betaGlcNAc beta 1,4- galactosyltransferase, polypeptide 1	M22921
207872_s_at	0.0021584	2.01033	LILRA1	leukocyte immunoglobulin-like receptor, subfamily A (with TM domain), member 1	NM_006863
210537_s_at	0.0021194	2.0103	TADA2A	transcriptional adaptor 2A	BC001172
216971_s_at	0.00174929	2.00714	PLEC	plectin	Z54367
206500_s_at	0.00301949	2.00663	MIS18BP1	MIS18 binding protein 1	NM_018353
203547_at	0.000105948	2.0065	CD4	CD4 molecule	U47924
214693_x_at	0.00424452	2.00493	NBPF10///NBPF14///NBPF26///NBPF9	neuroblastoma breakpoint family, member 10///neuroblastoma breakpoint family, member 14///neuroblastoma breakpoint family, member 26///neuroblastoma breakpoint family, member 9	BE732345
207549_x_at	3.64821e-05	2.00307	CD46	CD46 molecule, complement regulatory protein	NM_002389
210232_at	0.00812441	-2.0024	CDC42	cell division cycle 42	M35543
215820_x_at	0.00301881	2.00235	SNX13	sorting nexin 13	AK001861
217294_s_at	9.72545e-06	2.00202	ENO1	enolase 1, (alpha)	U88968
212477_at	0.00277643	1.99845	ACAP2	ArfGAP with coiled-coil, ankyrin repeat and PH domains 2	D26069
215512_at	0.0104981	1.99659	2006-03-01	membrane-associated ring finger (C3HC4) 6, E3 ubiquitin protein ligase	AK000970
208536_s_at	0.00349509	1.99501	BCL2L11	BCL2-like 11 (apoptosis facilitator)	NM_006538
210943_s_at	0.00184081	1.99311	LYST	lysosomal trafficking regulator	U84744
221764_at	0.000648346	1.9928	R3HDM4	R3H domain containing 4	AL574186
201170_s_at	0.0108928	-1.99121	BHLHE40	basic helix-loop-helix family, member e40	NM_003670
201831_s_at	0.00716185	1.99108	USO1	USO1 vesicle transport factor	BE875592
203395_s_at	0.0150388	-1.99046	HES1	hes family bHLH transcription factor 1	NM_005524
215092_s_at	0.00277928	1.98976	NFAT5	nuclear factor of activated T-cells 5, tonicity-responsive	AJ005683
AFFX-r2-Ec-bioC-3_at	5.5366e-06	-1.98897			AFFX-r2-Ec-bioC-3
210470_x_at	0.000396478	1.98698	NONO	non-POU domain containing, octamer-binding	BC003129
205281_s_at	0.00529218	-1.98654	PIGA	phosphatidylinositol glycan anchor biosynthesis, class A	NM_002641
201708_s_at	0.00395265	1.98508	NIPSNAP1	nipsnap homolog 1 (C. elegans)	AW083371
219347_at	9.79246e-05	-1.98375	NUDT15	nudix (nucleoside diphosphate linked moiety X)-type motif 15	NM_018283
221837_at	0.00393413	1.98133	KLHL22	kelch-like family member 22	N38751
216766_at	0.00495944	-1.97694			AK025152
64064_at	0.0122672	1.97536	GIMAP1-GIMAP5///GIMAP5	GIMAP1-GIMAP5 readthrough///GTPase, IMAP family member 5	AI435089
202621_at	0.000316181	1.97315	IRF3	interferon regulatory factor 3	NM_001571
211681_s_at	2.65429e-05	1.96633	PDLIM5	PDZ and LIM domain 5	AF116705
210966_x_at	0.000123749	1.96614	LARP1	La ribonucleoprotein domain family, member 1	BC001460
211584_s_at	0.00860242	1.96173	NPAT	nuclear protein, ataxia-telangiectasia locus	U58852
203491_s_at	0.00456488	1.9604	CEP57	centrosomal protein 57kDa	AI123527
216926_s_at	0.00389385	1.95905	MAU2	MAU2 sister chromatid cohesion factor	AC003030
212257_s_at	0.00616275	1.95793	SMARCA2	SWI/SNF related, matrix associated, actin dependent regulator of chromatin, subfamily a, member 2	AW131754
211789_s_at	0.00404009	1.95555	MLXIP	MLX interacting protein	AF312918
207315_at	0.00228295	1.95493	CD226	CD226 molecule	NM_006566
217607_x_at	0.00683742	1.9495	EIF4G2	eukaryotic translation initiation factor 4 gamma, 2	AA733172
201251_at	0.000150883	1.94852	PKM	pyruvate kinase, muscle	NM_002654
208534_s_at	0.0146294	1.94851	LOC102725198///RASA4///RASA4B///RASA4CP	ras GTPase-activating protein 4-like///RAS p21 protein activator 4///RAS p21 protein activator 4B///RAS p21 protein activator 4C, pseudogene	NM_006989
221695_s_at	0.0145928	1.94713	MAP3K2	mitogen-activated protein kinase kinase kinase 2	AF239798
207838_x_at	0.00101089	1.94513	PBXIP1	pre-B-cell leukemia homeobox interacting protein 1	NM_020524
221440_s_at	0.000636298	1.94508	RBBP9	retinoblastoma binding protein 9	NM_006606
201464_x_at	0.0101521	-1.94241	JUN	jun proto-oncogene	BC002646
210974_s_at	0.000154832	1.93842	AP3D1	adaptor-related protein complex 3, delta 1 subunit	AF130042
212723_at	0.00525726	-1.93798	JMJD6	jumonji domain containing 6	AK021780
214637_at	0.00956607	-1.93791	OSM	oncostatin M	BG437034
201082_s_at	0.000253341	1.93778	DCTN1///SLC4A5	dynactin 1///solute carrier family 4 (sodium bicarbonate cotransporter), member 5	NM_004082
201793_x_at	5.29385e-05	1.93645	SMG7	SMG7 nonsense mediated mRNA decay factor	NM_014837
203254_s_at	0.00144182	1.93399	TLN1	talin 1	NM_006289
222142_at	0.0112909	-1.93371	CYLD	cylindromatosis (turban tumor syndrome)	AK024212
214982_at	0.00569423	-1.93158	LOC101929240///SNRNP200	U5 small nuclear ribonucleoprotein 200 kDa helicase-like///small nuclear ribonucleoprotein 200kDa (U5)	AK021418
207485_x_at	5.32942e-05	1.92789	BTN3A1	butyrophilin, subfamily 3, member A1	NM_007048
218811_at	0.000733875	1.92647	ORAI2	ORAI calcium release-activated calcium modulator 2	BF939788
207001_x_at	0.0126356	1.92555	TSC22D3	TSC22 domain family, member 3	NM_004089
221331_x_at	0.0128744	1.92522	CTLA4	cytotoxic T-lymphocyte-associated protein 4	NM_005214
208608_s_at	0.00303637	1.92319	SNTB1	syntrophin, beta 1 (dystrophin-associated protein A1, 59kDa, basic component 1)	NM_021021
212529_at	0.000493794	1.92261	LSM12	LSM12 homolog (S. cerevisiae)	BF197707
202145_at	0.0101343	1.9209	LY6E	lymphocyte antigen 6 complex, locus E	NM_002346
221807_s_at	0.000198961	1.91889	TRABD	TraB domain containing	AL449244
201835_s_at	1.9961e-05	1.91851	PRKAB1	protein kinase, AMP-activated, beta 1 non-catalytic subunit	BC001007
220374_at	0.00283053	-1.91766	KLHL28	kelch-like family member 28	NM_017658
203388_at	0.00380332	1.90929	ARRB2	arrestin, beta 2	NM_004313
202323_s_at	0.000420612	1.90879	ACBD3	acyl-CoA binding domain containing 3	AI636775
207968_s_at	0.00723219	1.90625	MEF2C	myocyte enhancer factor 2C	NM_002397
216100_s_at	8.16144e-05	1.90385	TOR1AIP1	torsin A interacting protein 1	BG289527
210655_s_at	0.00618003	1.9021	FOXO3///FOXO3B	forkhead box O3///forkhead box O3B pseudogene	AF041336
201476_s_at	0.000285007	1.90078	RRM1	ribonucleotide reductase M1	AI692974
214488_at	0.00599985	1.90031	RAP2B	RAP2B, member of RAS oncogene family	NM_002886
212119_at	0.00254078	-1.89996	RHOQ	ras homolog family member Q	BF670447
201156_s_at	0.00018059	1.89983	RAB5C	RAB5C, member RAS oncogene family	AF141304
202574_s_at	0.000361342	1.89882	CSNK1G2	casein kinase 1, gamma 2	AL530441
200001_at	0.00229217	1.89784	CAPNS1	calpain, small subunit 1	NM_001749
205197_s_at	0.00553262	1.89757	ATP7A	ATPase, Cu++ transporting, alpha polypeptide	BE567813
201686_x_at	0.00109289	1.89623	API5	apoptosis inhibitor 5	AF229254
209456_s_at	0.0111815	1.89515	FBXW11	F-box and WD repeat domain containing 11	AB033281
200990_at	0.000643882	1.89428	TRIM28	tripartite motif containing 28	NM_005762
218724_s_at	0.00237567	1.8931	TGIF2	TGFB-induced factor homeobox 2	AL050318
201167_x_at	0.00569177	1.88929	ARHGDIA	Rho GDP dissociation inhibitor (GDI) alpha	NM_004309
211189_x_at	0.00114835	1.8885	CD84	CD84 molecule	AF054816
219927_at	0.00639519	1.88796	FCF1	FCF1 rRNA-processing protein	NM_015962
209041_s_at	0.00613519	1.88686	UBE2G2	ubiquitin-conjugating enzyme E2G 2	BG395660
208610_s_at	0.00276382	1.88683	SRRM2	serine/arginine repetitive matrix 2	AI655799
208973_at	0.00560888	1.88675	ERI3	ERI1 exoribonuclease family member 3	BC001072
201733_at	0.000731672	1.88531	CLCN3	chloride channel, voltage-sensitive 3	AA902971
211513_s_at	0.00145647	1.88411	OGFR	opioid growth factor receptor	AF172449
202855_s_at	0.0130996	1.88071	MIR6787///SLC16A3	microRNA 6787///solute carrier family 16 (monocarboxylate transporter), member 3	AL513917
201234_at	0.000348519	1.87964	ILK	integrin-linked kinase	NM_004517
210338_s_at	0.0015775	1.87958	HSPA8///SNORD14C///SNORD14D	heat shock 70kDa protein 8///small nucleolar RNA, C/D box 14C///small nucleolar RNA, C/D box 14D	AB034951
214251_s_at	0.000408761	1.87932	NUMA1	nuclear mitotic apparatus protein 1	AI337584
217644_s_at	0.00440733	1.87708	SOS2	son of sevenless homolog 2 (Drosophila)	AI276593
216033_s_at	0.00071165	1.87647	FYN	FYN proto-oncogene, Src family tyrosine kinase	S74774
1773_at	0.000401418	1.87516	CHURC1-FNTB///FNTB	CHURC1-FNTB readthrough///farnesyltransferase, CAAX box, beta	L00635
209002_s_at	0.000366538	1.87509	CALCOCO1	calcium binding and coiled-coil domain 1	BC003177
208223_s_at	0.000229439	1.8729	ACVR1B	activin A receptor, type IB	NM_020327
210671_x_at	0.00686734	1.87169	MAPK8	mitogen-activated protein kinase 8	U35004
210866_s_at	0.0037205	1.87079	CNOT4	CCR4-NOT transcription complex, subunit 4	AF180475
219965_s_at	0.0131778	-1.87057	MAGIX	MAGI family member, X-linked	BG413572
202626_s_at	0.0101476	-1.8682	LYN	LYN proto-oncogene, Src family tyrosine kinase	AI356412
219555_s_at	0.00037875	-1.86729	CENPN	centromere protein N	NM_018455
215415_s_at	0.0077883	1.86629	LYST	lysosomal trafficking regulator	U70064
214726_x_at	0.000671593	1.86398	ADD1	adducin 1 (alpha)	AL556041
212404_s_at	0.00618972	1.8625	UBE3B	ubiquitin protein ligase E3B	AL096740
200671_s_at	0.00192076	1.86193	SPTBN1	spectrin, beta, non-erythrocytic 1	N92501
201469_s_at	0.0034044	1.86072	SHC1	SHC (Src homology 2 domain containing) transforming protein 1	AI809967
215399_s_at	0.00169171	1.8601	OS9	osteosarcoma amplified 9, endoplasmic reticulum lectin	AI683900
201378_s_at	0.000134744	1.85852	UBAP2L	ubiquitin associated protein 2-like	NM_014847
216161_at	6.82077e-05	-1.85571	SBNO1	strawberry notch homolog 1 (Drosophila)	AK024128
201559_s_at	0.0102606	1.85537	CLIC4	chloride intracellular channel 4	AF109196
218207_s_at	0.0103644	1.85515	STMN3	stathmin-like 3	NM_015894
213971_s_at	0.00438174	1.85427	SUZ12///SUZ12P1	SUZ12 polycomb repressive complex 2 subunit///suppressor of zeste 12 homolog pseudogene 1	AI924660
AFFX-r2-Bs-lys-3_at	0.0028314	-1.85385			AFFX-r2-Bs-lys-3
208540_x_at	0.00782486	1.85328	S100A11P1///S100A11P1	S100 calcium binding protein A11 pseudogene 1///---	NM_021039
202644_s_at	0.00590931	-1.85323	TNFAIP3	tumor necrosis factor, alpha-induced protein 3	NM_006290
212722_s_at	0.00399236	-1.85321	JMJD6	jumonji domain containing 6	AK021780
212390_at	0.00445908	-1.85148	LOC100996724///LOC100996761///LOC101929792///LOC101930416///PDE4DIP	phosphodiesterase 4D interacting protein-like///uncharacterized LOC100996761///uncharacterized LOC101929792///myomegalin-like///phosphodiesterase 4D interacting protein	AB007923
202631_s_at	0.013405	1.85083	APPBP2	amyloid beta precursor protein (cytoplasmic tail) binding protein 2	NM_006380
217230_at	4.72832e-06	1.85025	EZR	ezrin	AF199015
218148_at	0.000504217	1.84984	CENPT	centromere protein T	NM_025082
212078_s_at	0.00154073	1.8483	KMT2A	lysine (K)-specific methyltransferase 2A	AA704766
212409_s_at	0.00109285	1.84722	TOR1AIP1	torsin A interacting protein 1	AK021613
208932_at	0.000562036	1.84718	PPP4C	protein phosphatase 4, catalytic subunit	BC001416
216205_s_at	0.00242069	1.84695	MFN2	mitofusin 2	AK021947
AFFX-r2-Ec-bioB-5_at	0.000110994	-1.84667			AFFX-r2-Ec-bioB-5
203725_at	0.00674173	-1.84583	GADD45A	growth arrest and DNA-damage-inducible, alpha	NM_001924
200751_s_at	0.000139751	1.84569	HNRNPC	heterogeneous nuclear ribonucleoprotein C (C1/C2)	BE898861
214052_x_at	0.0118248	1.83855	PRRC2C	proline-rich coiled-coil 2C	AW238632
210424_s_at	0.0151071	1.83719	GOLGA8A///GOLGA8B///LOC101930583	golgin A8 family, member A///golgin A8 family, member B///uncharacterized LOC101930583	AF164622
219353_at	0.00391463	1.83597	NHLRC2	NHL repeat containing 2	NM_017687
217677_at	0.000432621	1.83404	PLEKHA2	pleckstrin homology domain containing, family A (phosphoinositide binding specific) member 2	BF542055
201775_s_at	0.00793486	1.83292	EFCAB14	EF-hand calcium binding domain 14	AA676790
203927_at	0.000909457	-1.83287	NFKBIE	nuclear factor of kappa light polypeptide gene enhancer in B-cells inhibitor, epsilon	NM_004556
220046_s_at	0.000357241	-1.83282	CCNL1	cyclin L1	NM_020307
213746_s_at	0.0112954	1.83256	FLNA	filamin A, alpha	AW051856
214040_s_at	0.00181201	1.83247	GSN	gelsolin	BE675337
215781_s_at	1.0228e-05	1.83233	TOP3B	topoisomerase (DNA) III beta	D87012
212113_at	0.00765457	1.83222	ATXN7L3B	ataxin 7-like 3B	AI927479
211937_at	0.00856089	1.83204	EIF4B	eukaryotic translation initiation factor 4B	NM_001417
41047_at	0.00147069	1.83198	C9orf16	chromosome 9 open reading frame 16	AI885170
217847_s_at	0.000342896	1.83132	THRAP3	thyroid hormone receptor associated protein 3	NM_005119
209131_s_at	0.00150613	1.82969	SNAP23	synaptosomal-associated protein, 23kDa	U55936
208750_s_at	0.000263231	1.82873	ARF1///MIR3620	ADP-ribosylation factor 1///microRNA 3620	AF052179
50314_i_at	0.000295777	1.82617	C20orf27	chromosome 20 open reading frame 27	AI761506
201720_s_at	0.000346313	1.82536	LAPTM5	lysosomal protein transmembrane 5	AI589086
212028_at	0.000110585	1.82504	RBM25	RNA binding motif protein 25	BE466128
200641_s_at	4.35052e-05	1.82351	YWHAZ	tyrosine 3-monooxygenase/tryptophan 5-monooxygenase activation protein, zeta	BC003623
206221_at	0.00541263	1.82306	RASA3	RAS p21 protein activator 3	NM_007368
205462_s_at	0.00218512	1.82299	HPCAL1	hippocalcin-like 1	NM_002149
209812_x_at	0.00061023	1.82052	CASP2	caspase 2, apoptosis-related cysteine peptidase	BC002427
203055_s_at	0.0022865	1.82007	ARHGEF1///LOC100505585	Rho guanine nucleotide exchange factor (GEF) 1///uncharacterized LOC100505585	NM_004706
212199_at	0.000783098	1.81907	MRFAP1L1	Morf4 family associated protein 1-like 1	AL566962
205740_s_at	1.74027e-05	1.81783	RBM42	RNA binding motif protein 42	NM_024321
216684_s_at	0.00407576	1.81732	SS18	synovial sarcoma translocation, chromosome 18	AF257501
207239_s_at	0.000741267	1.81621	CDK16	cyclin-dependent kinase 16	NM_006201
208553_at	0.000555657	1.81593	HIST1H1E	histone cluster 1, H1e	NM_005321
216433_s_at	0.0147265	1.81551	PRDM2	PR domain containing 2, with ZNF domain	U23736
213710_s_at	0.0054944	1.81501	CALM1	calmodulin 1 (phosphorylase kinase, delta)	AL523275
201050_at	0.00292323	1.81365	PLD3	phospholipase D family, member 3	NM_012268
203111_s_at	0.000186647	1.81332	PTK2B	protein tyrosine kinase 2 beta	NM_004103
218084_x_at	0.000338786	1.81102	FXYD5	FXYD domain containing ion transport regulator 5	NM_014164
213023_at	0.000201549	1.811	UTRN	utrophin	NM_007124
210622_x_at	0.000563038	1.80998	CDK10	cyclin-dependent kinase 10	AF153430
210541_s_at	0.00291743	1.80975	TRIM27	tripartite motif containing 27	AF230394
212392_s_at	0.00277211	1.80585	LOC100996724///LOC100996761///LOC101929792///LOC101930416///PDE4DIP	phosphodiesterase 4D interacting protein-like///uncharacterized LOC100996761///uncharacterized LOC101929792///myomegalin-like///phosphodiesterase 4D interacting protein	AI950145
214997_at	0.00954039	-1.80574	SCAI	suppressor of cancer cell invasion	AW675473
205732_s_at	0.0136744	1.80544	NCOA2	nuclear receptor coactivator 2	NM_006540
212423_at	0.0049936	-1.80532	ZCCHC24	zinc finger, CCHC domain containing 24	AK024784
200660_at	0.0118648	1.80389	S100A11	S100 calcium binding protein A11	NM_005620
201556_s_at	0.00804295	1.80332	VAMP2	vesicle-associated membrane protein 2 (synaptobrevin 2)	BC002737
214537_at	0.00288118	1.80304	HIST1H1D	histone cluster 1, H1d	NM_005320
209545_s_at	0.00504924	-1.80276	RIPK2	receptor-interacting serine-threonine kinase 2	AF027706
200982_s_at	0.00269402	1.80137	ANXA6	annexin A6	NM_001155
AFFX-BioB-M_at	0.000798929	-1.80108			AFFX-BioB-M
201903_at	0.0009974	1.79776	UQCRC1	ubiquinol-cytochrome c reductase core protein I	NM_003365
219496_at	0.0100729	-1.79721	SOWAHC	sosondowah ankyrin repeat domain family member C	NM_023016
208403_x_at	0.000280144	1.79678	MAX	MYC associated factor X	NM_002382
215706_x_at	0.00312833	1.79315	ZYX	zyxin	BC002323
209113_s_at	0.00109211	1.79296	HMG20B	high mobility group 20B	AF288679
37793_r_at	0.00104916	1.79239	RAD51D	RAD51 paralog D	AF034956
211547_s_at	0.00776721	1.79201	PAFAH1B1	platelet-activating factor acetylhydrolase 1b, regulatory subunit 1 (45kDa)	L13387
AFFX-PheX-M_at	0.00228008	-1.79156			AFFX-PheX-M
218708_at	0.000197856	-1.79077	NXT1	nuclear transport factor 2-like export factor 1	NM_013248
201728_s_at	0.00146666	1.78967	KIAA0100	KIAA0100	AA904674
AFFX-r2-Bs-lys-M_at	0.00890982	-1.78926			AFFX-r2-Bs-lys-M
202476_s_at	0.00398452	1.78861	TUBGCP2	tubulin, gamma complex associated protein 2	BF002130
204864_s_at	0.00485062	1.78828	IL6ST	interleukin 6 signal transducer	BE856546
202663_at	3.53378e-05	1.78763	WIPF1	WAS/WASL interacting protein family, member 1	AI005043
218555_at	0.00323795	1.78737	ANAPC2	anaphase promoting complex subunit 2	NM_013366
212374_at	0.00753675	-1.78539	FEM1B	fem-1 homolog b (C. elegans)	NM_015322
AFFX-PheX-5_at	0.00082383	-1.78406			AFFX-PheX-5
214714_at	0.00431454	-1.78315	ZNF394	zinc finger protein 394	AK022360
216101_at	0.00553532	1.78301			AL049242
217370_x_at	0.0128034	1.78271	FUS	FUS RNA binding protein	S75762
201369_s_at	0.00174774	1.78228	ZFP36L2	ZFP36 ring finger protein-like 2	NM_006887
201224_s_at	0.000865146	1.781	SRRM1	serine/arginine repetitive matrix 1	NM_005839
209136_s_at	0.00251755	1.77675	USP10	ubiquitin specific peptidase 10	BC000263
200649_at	0.00100115	1.7757	NUCB1	nucleobindin 1	BC002356
209997_x_at	0.000727143	1.77508	PCM1	pericentriolar material 1	BC000453
214792_x_at	0.0015104	1.77476	VAMP2	vesicle-associated membrane protein 2 (synaptobrevin 2)	AI955119
215029_at	0.00855448	-1.77194			AL117451
213121_at	0.00196115	1.77183	SNRNP70	small nuclear ribonucleoprotein 70kDa (U1)	W67744
201946_s_at	0.00368832	1.77165	CCT2	chaperonin containing TCP1, subunit 2 (beta)	AL545982
AFFX-r2-Ec-bioB-M_at	0.000132785	-1.771			AFFX-r2-Ec-bioB-M
210449_x_at	0.00580642	1.77026	MAPK14	mitogen-activated protein kinase 14	AF100544
221140_s_at	0.000428382	1.76998	GPR132	G protein-coupled receptor 132	NM_013345
219273_at	0.000886647	1.76959	CCNK	cyclin K	NM_003858
204675_at	0.0059381	-1.7684	SRD5A1	steroid-5-alpha-reductase, alpha polypeptide 1 (3-oxo-5 alpha-steroid delta 4-dehydrogenase alpha 1)	NM_001047
203451_at	0.00221277	1.76777	LDB1	LIM domain binding 1	NM_003893
AFFX-BioB-3_at	0.00106605	-1.76733			AFFX-BioB-3
203506_s_at	0.000175963	1.76642	MED12	mediator complex subunit 12	NM_005120
211360_s_at	0.0104161	1.76605	ITPR2	inositol 1,4,5-trisphosphate receptor, type 2	AB012610
202684_s_at	0.00758338	-1.76395	RNMT	RNA (guanine-7-) methyltransferase	AB020966
202198_s_at	0.00609859	1.76361	MTMR3	myotubularin related protein 3	AF233438
AFFX-BioB-5_at	0.000115058	-1.76294			AFFX-BioB-5
218075_at	0.000539404	1.76255	AAAS	achalasia, adrenocortical insufficiency, alacrimia	NM_015665
212665_at	0.00710638	-1.76188	TIPARP	TCDD-inducible poly(ADP-ribose) polymerase	AL556438
215541_s_at	0.000226137	1.76101	DIAPH1	diaphanous-related formin 1	AK023345
209996_x_at	0.00756021	1.75782	PCM1	pericentriolar material 1	AA931266
210840_s_at	0.00760931	-1.75741	IQGAP1	IQ motif containing GTPase activating protein 1	D29640
203692_s_at	0.00347891	1.75714	E2F3	E2F transcription factor 3	AI640363
204896_s_at	0.0144757	1.75694	PTGER4	prostaglandin E receptor 4 (subtype EP4)	AI675173
221512_at	0.00234319	1.75606	TMEM222	transmembrane protein 222	AL136683
209892_at	0.00435146	-1.75593	FUT4	fucosyltransferase 4 (alpha (1,3) fucosyltransferase, myeloid-specific)	AF305083
204789_at	0.000622083	1.75235	FMNL1	formin-like 1	NM_005892
209038_s_at	0.00547318	1.75214	EHD1	EH-domain containing 1	AL579035
217189_s_at	0.00620615	1.75168	SMG7	SMG7 nonsense mediated mRNA decay factor	AL137800
203610_s_at	0.00397566	1.75081	TRIM38	tripartite motif containing 38	AI363270
212075_s_at	0.000279464	1.75026	CSNK2A1	casein kinase 2, alpha 1 polypeptide	AI161318
214352_s_at	0.00133209	1.74956	KRAS	Kirsten rat sarcoma viral oncogene homolog	BF673699
34478_at	0.000329176	1.74909	RAB11B	RAB11B, member RAS oncogene family	X79780
211282_x_at	0.00568107	1.74873	TNFRSF25	tumor necrosis factor receptor superfamily, member 25	U94506
210634_at	0.0022257	-1.74871	KLHL20	kelch-like family member 20	BC005253
51228_at	0.010586	1.74842	RBM12B	RNA binding motif protein 12B	N36928
211087_x_at	0.00461298	1.7478	MAPK14	mitogen-activated protein kinase 14	Z25432
214487_s_at	0.00205386	1.74761	RAP2A///RAP2B	RAP2A, member of RAS oncogene family///RAP2B, member of RAS oncogene family	NM_002886
214049_x_at	0.0152825	1.74577	CD7	CD7 molecule	AI829961
218489_s_at	0.000110595	1.74555	ALAD	aminolevulinate dehydratase	BC000977
202161_at	0.00177255	1.74392	PKN1	protein kinase N1	NM_002741
212434_at	0.00235176	-1.74387	GRPEL1	GrpE-like 1, mitochondrial (E. coli)	AI984421
214847_s_at	0.000533873	1.74375	GPSM3	G-protein signaling modulator 3	BG111168
215253_s_at	0.00615895	1.74168	RCAN1	regulator of calcineurin 1	AL049369
211363_s_at	0.00887038	1.74115	MTAP	methylthioadenosine phosphorylase	AF109294
213538_at	0.00514322	-1.74078	SON	SON DNA binding protein	AI936458
201246_s_at	0.00565538	1.73956	LOC101927673///OTUB1	uncharacterized LOC101927673///OTU deubiquitinase, ubiquitin aldehyde binding 1	NM_017670
202556_s_at	0.00024545	1.73815	MCRS1	microspherule protein 1	NM_006337
202438_x_at	0.00665179	1.73715	IDS	iduronate 2-sulfatase	BF346014
205069_s_at	0.00129201	-1.73613	ARHGAP26	Rho GTPase activating protein 26	NM_015071
207535_s_at	0.0083166	-1.73613	NFKB2	nuclear factor of kappa light polypeptide gene enhancer in B-cells 2 (p49/p100)	NM_002502
AFFX-r2-Bs-phe-M_at	0.0016913	-1.73392			AFFX-r2-Bs-phe-M
214712_at	0.00491763	1.73321	SNX29P2	sorting nexin 29 pseudogene 2	AK023827
213758_at	0.00137883	-1.73295	COX4I1	cytochrome c oxidase subunit IV isoform 1	AW337510
216682_s_at	0.00114505	1.7299	SUPT20H	suppressor of Ty 20 homolog (S. cerevisiae)	AK021457
205214_at	0.0127747	-1.72912	STK17B	serine/threonine kinase 17b	NM_004226
205594_at	0.00314202	-1.72902	ZNF652	zinc finger protein 652	NM_014897
215984_s_at	0.000178795	1.72891	ARFRP1	ADP-ribosylation factor related protein 1	AL121845
208611_s_at	0.00281184	1.72877	SPTAN1	spectrin, alpha, non-erythrocytic 1	U83867
201883_s_at	0.0032	-1.72806	B4GALT1	UDP-Gal:betaGlcNAc beta 1,4- galactosyltransferase, polypeptide 1	D29805
214231_s_at	0.00776931	-1.72696	VWA8	von Willebrand factor A domain containing 8	AI744626
211089_s_at	0.0114002	1.7261	NEK3	NIMA-related kinase 3	Z25434
216234_s_at	0.00614125	1.72536	PRKACA	protein kinase, cAMP-dependent, catalytic, alpha	M80335
218647_s_at	0.00134695	-1.72476	YRDC	yrdC N(6)-threonylcarbamoyltransferase domain containing	BE464161
210971_s_at	0.00821725	1.72375	ARNTL	aryl hydrocarbon receptor nuclear translocator-like	AB000815
208452_x_at	0.00135485	1.72328	MYO9B	myosin IXB	NM_004145
207216_at	0.00630059	1.72269	TNFSF8	tumor necrosis factor (ligand) superfamily, member 8	NM_001244
218143_s_at	4.82179e-05	1.72153	SCAMP2	secretory carrier membrane protein 2	NM_005697
217506_at	0.00795986	-1.71975			H49382
219624_at	0.00285039	-1.71945	BAG4	BCL2-associated athanogene 4	NM_004874
AFFX-r2-Bs-phe-3_at	0.00208545	-1.71929			AFFX-r2-Bs-phe-3
217354_s_at	0.000427015	1.71668	HPS1	Hermansky-Pudlak syndrome 1	AL022313
60084_at	0.00637864	-1.71613	CYLD	cylindromatosis (turban tumor syndrome)	AI453099
65585_at	0.0111379	1.71575	FAM86B1///FAM86B2///FAM86C1///FAM86DP///FAM86FP	family with sequence similarity 86, member B1///family with sequence similarity 86, member B2///family with sequence similarity 86, member C1///family with sequence similarity 86, member D, pseudogene///family with sequence similarity 86, member A pseudog	AA527515
207223_s_at	0.00125634	1.71575	PTBP3	polypyrimidine tract binding protein 3	NM_005156
201959_s_at	0.000688254	1.71517	MYCBP2	MYC binding protein 2, E3 ubiquitin protein ligase	AA488899
216555_at	0.00414127	1.71516	PRR14L	proline rich 14-like	AK026712
201950_x_at	0.00216532	1.71481	CAPZB	capping protein (actin filament) muscle Z-line, beta	NM_004930
205369_x_at	0.0101196	1.71279	DBT	dihydrolipoamide branched chain transacylase E2	NM_001918
201551_s_at	0.00102214	1.71278	LAMP1	lysosomal-associated membrane protein 1	NM_005561
37965_at	0.00574129	1.71272	PARVB	parvin, beta	AA181053
214734_at	0.000746792	1.71242	EXPH5	exophilin 5	AB014524
205349_at	0.00101586	-1.71195	GNA15	guanine nucleotide binding protein (G protein), alpha 15 (Gq class)	NM_002068
217785_s_at	0.00535299	1.71126	YKT6	YKT6 v-SNARE homolog (S. cerevisiae)	NM_006555
217484_at	0.0092052	-1.71094	CR1	complement component (3b/4b) receptor 1 (Knops blood group)	X14362
35160_at	0.00011381	1.71092	LDB1	LIM domain binding 1	AF064491
217824_at	0.00414018	-1.7099	UBE2J1	ubiquitin-conjugating enzyme E2, J1	AF151039
201730_s_at	0.000817745	1.70953	TPR	translocated promoter region, nuclear basket protein	BF110993
212065_s_at	0.0060894	1.7094	USP34	ubiquitin specific peptidase 34	AW502434
205831_at	0.0153497	1.7091	CD2	CD2 molecule	NM_001767
205026_at	0.00109521	1.70785	STAT5B	signal transducer and activator of transcription 5B	NM_012448
206098_at	0.00669517	1.70756	ZBTB6	zinc finger and BTB domain containing 6	NM_006626
215853_at	0.00211288	-1.70501			AK021640
211021_s_at	0.00872323	1.70479	RGS14	regulator of G-protein signaling 14	AF037194
218748_s_at	0.00822018	1.7039	EXOC5	exocyst complex component 5	NM_006544
AFFX-r2-Ec-bioC-5_at	3.71096e-05	-1.70168			AFFX-r2-Ec-bioC-5
AFFX-r2-Bs-phe-5_at	0.0110926	-1.7016			AFFX-r2-Bs-phe-5
221849_s_at	0.00131505	1.70149	DCAF15	DDB1 and CUL4 associated factor 15	AA733079
212991_at	0.00687908	-1.70129	FBXO9	F-box protein 9	AL031178
49306_at	0.00932189	1.70128	RASSF4	Ras association (RalGDS/AF-6) domain family member 4	AI890191
218936_s_at	0.00309425	-1.69857	CCDC59	coiled-coil domain containing 59	NM_014167
209352_s_at	0.00759645	1.6984	SIN3B	SIN3 transcription regulator family member B	AB014600
217420_s_at	0.00330984	1.69764	POLR2A	polymerase (RNA) II (DNA directed) polypeptide A, 220kDa	M21610
208876_s_at	0.00137137	1.69653	PAK2	p21 protein (Cdc42/Rac)-activated kinase 2	AF092132
207099_s_at	0.00528141	1.69582	CHM	choroideremia (Rab escort protein 1)	NM_000390
215283_at	0.00384852	-1.69581	LINC00667	long intergenic non-protein coding RNA 667	U79248
214683_s_at	0.0103801	-1.69521	CLK1	CDC-like kinase 1	AI251890
221821_s_at	0.00136041	-1.69422	KANSL2	KAT8 regulatory NSL complex subunit 2	AK022732
218832_x_at	0.00992319	1.69419	ARRB1	arrestin, beta 1	BC003636
214965_at	0.00366522	-1.69393	SPATA2L	spermatogenesis associated 2-like	AF070574
212481_s_at	0.00757073	1.69391	TPM4	tropomyosin 4	AI214061
211392_s_at	0.000806208	1.69332	PATZ1	POZ (BTB) and AT hook containing zinc finger 1	AF242522
213872_at	0.00165352	1.69323			BE465032
201679_at	0.00865032	1.69236	SRRT	serrate, RNA effector molecule	BE646076
218916_at	0.00161456	-1.69203	ZNF747///ZNF768	zinc finger protein 747///zinc finger protein 768	NM_024671
215581_s_at	0.0051463	1.69196	MCM3AP	minichromosome maintenance complex component 3 associated protein	AK022303
221962_s_at	0.00505469	1.69141	UBE2H	ubiquitin-conjugating enzyme E2H	AI829920
206409_at	0.00438764	1.69115	TIAM1	T-cell lymphoma invasion and metastasis 1	NM_003253
216230_x_at	0.00143803	1.69035	SMPD1	sphingomyelin phosphodiesterase 1, acid lysosomal	M59917
200999_s_at	0.00500036	-1.68861	CKAP4	cytoskeleton-associated protein 4	NM_006825
205312_at	0.00292131	1.68818	SPI1	Spi-1 proto-oncogene	NM_003120
209852_x_at	0.00290657	1.68797	PSME3	proteasome (prosome, macropain) activator subunit 3 (PA28 gamma; Ki)	BC001423
216208_s_at	0.00175699	1.68768	ATF6B	activating transcription factor 6 beta	AU117487
205321_at	0.0148976	1.68765	EIF2S3	eukaryotic translation initiation factor 2, subunit 3 gamma, 52kDa	NM_001415
201282_at	0.00607018	1.68748	OGDH	oxoglutarate (alpha-ketoglutarate) dehydrogenase (lipoamide)	NM_002541
213359_at	0.00607839	-1.68736	HNRNPD	heterogeneous nuclear ribonucleoprotein D (AU-rich element RNA binding protein 1, 37kDa)	W74620
217790_s_at	0.00840442	-1.68714	SSR3	signal sequence receptor, gamma (translocon-associated protein gamma)	NM_007107
216242_x_at	0.00815187	1.68698	POLR2J///POLR2J2///POLR2J3///POLR2J4///UPK3BL	polymerase (RNA) II (DNA directed) polypeptide J, 13.3kDa///polymerase (RNA) II (DNA directed) polypeptide J2///polymerase (RNA) II (DNA directed) polypeptide J3///polymerase (RNA) II (DNA directed) polypeptide J4, pseudogene///uroplakin 3B-like	AW402635
209042_s_at	0.00243762	-1.68555	UBE2G2	ubiquitin-conjugating enzyme E2G 2	BC001738
220243_at	0.00550719	1.68526	ZBTB44	zinc finger and BTB domain containing 44	NM_014155
214941_s_at	5.69249e-05	1.68395	PRPF40A	PRP40 pre-mRNA processing factor 40 homolog A (S. cerevisiae)	AA675900
217309_s_at	0.0063888	1.68389	DSCR3	Down syndrome critical region gene 3	AJ001867
219158_s_at	0.00305098	1.6837	NAA15	N(alpha)-acetyltransferase 15, NatA auxiliary subunit	AF327722
212142_at	0.00606303	1.68326	MCM4	minichromosome maintenance complex component 4	AI936566
221851_at	0.00227798	1.68287	DCAF15	DDB1 and CUL4 associated factor 15	AA733079
210978_s_at	0.00274322	1.68249	TAGLN2	transgelin 2	BC002616
201052_s_at	0.000435761	1.68246	PSMF1	proteasome (prosome, macropain) inhibitor subunit 1 (PI31)	BG029917
201399_s_at	0.000262418	1.68239	TRAM1	translocation associated membrane protein 1	BC000687
214552_s_at	0.0114511	1.68204	RABEP1	rabaptin, RAB GTPase binding effector protein 1	AF098638
220219_s_at	0.0104599	1.68198	LRRC37A///LRRC37A2///LRRC37A3///LRRC37A4P	leucine rich repeat containing 37A///leucine rich repeat containing 37, member A2///leucine rich repeat containing 37, member A3///leucine rich repeat containing 37, member A4, pseudogene	NM_018001
213623_at	0.0112277	1.68168	KIF3A	kinesin family member 3A	NM_007054
202480_s_at	0.00187839	1.68166	DEDD	death effector domain containing	NM_004216
204182_s_at	0.000839459	-1.68141	ZBTB43	zinc finger and BTB domain containing 43	NM_014007
211209_x_at	0.00425578	1.67995	SH2D1A	SH2 domain containing 1A	AF100540
212497_at	0.000957865	1.67878	MAPK1IP1L	mitogen-activated protein kinase 1 interacting protein 1-like	AK025580
212620_at	0.00229551	1.67825	ZNF609	zinc finger protein 609	AW165979
214384_s_at	0.00562713	-1.6781	DCTN2	dynactin 2 (p50)	BF446672
221673_s_at	0.00514401	1.67626	CSNK1G1	casein kinase 1, gamma 1	AB042563
218218_at	0.0140776	1.67592	APPL2	adaptor protein, phosphotyrosine interaction, PH domain and leucine zipper containing 2	NM_018171
219409_at	0.00301305	-1.67501	SNIP1	Smad nuclear interacting protein 1	NM_024700
210926_at	0.00216955	1.67456	POTEKP	POTE ankyrin domain family, member K, pseudogene	AY014272
215308_at	0.00442969	-1.67428	XRCC6	X-ray repair complementing defective repair in Chinese hamster cells 6	AF052148
208077_at	0.00721356	-1.67415	C9orf38	chromosome 9 open reading frame 38	NM_014126
217973_at	0.0056408	1.67317	DCXR	dicarbonyl/L-xylulose reductase	NM_016286
214279_s_at	0.00283257	1.67316	NDRG2	NDRG family member 2	W74452
202434_s_at	0.000202251	1.67224	CYP1B1	cytochrome P450, family 1, subfamily B, polypeptide 1	N21019
202381_at	0.008242	-1.67201	ADAM9	ADAM metallopeptidase domain 9	NM_003816
203248_at	0.0042907	-1.67199	ZNF24	zinc finger protein 24	NM_006965
216263_s_at	0.0124331	-1.67155	NGDN	neuroguidin, EIF4E binding protein	AK022215
200803_s_at	0.00037448	1.67108	TMBIM6	transmembrane BAX inhibitor motif containing 6	NM_003217
214544_s_at	0.00225466	1.6708	SNAP23	synaptosomal-associated protein, 23kDa	NM_003825
217576_x_at	0.00621273	1.67079	SOS2	son of sevenless homolog 2 (Drosophila)	BF692958
AFFX-BioC-5_at	0.000686151	-1.67043			AFFX-BioC-5
219094_at	0.00389095	-1.66935	ARMC8	armadillo repeat containing 8	NM_014154
205057_s_at	0.00252451	1.66847	IDUA	iduronidase, alpha-L-	NM_000203
211444_at	0.00860765	-1.66543	RP11-649A18.7		BC002811
202979_s_at	0.00982189	1.66541	CREBZF	CREB/ATF bZIP transcription factor	NM_021212
208325_s_at	0.00187704	1.66457	AKAP13	A kinase (PRKA) anchor protein 13	NM_006738
205411_at	0.00483952	1.66424	STK4	serine/threonine kinase 4	NM_006282
208701_at	0.00488142	1.66398	APLP2	amyloid beta (A4) precursor-like protein 2	BC000373
209118_s_at	0.00109713	-1.66331	TUBA1A	tubulin, alpha 1a	AF141347
213261_at	0.00224945	1.66248	TRANK1	tetratricopeptide repeat and ankyrin repeat containing 1	AA035414
206359_at	0.000735282	-1.66218	SOCS3	suppressor of cytokine signaling 3	BG035761
214039_s_at	0.0135588	-1.66212	LAPTM4B	lysosomal protein transmembrane 4 beta	T15777
203974_at	0.0104987	-1.66153	HDHD1	haloacid dehalogenase-like hydrolase domain containing 1	NM_012080
213956_at	0.00259895	1.66124	CEP350	centrosomal protein 350kDa	AW299294
203147_s_at	0.0123778	1.6601	TRIM14	tripartite motif containing 14	NM_014788
204165_at	0.0147283	-1.65981	WASF1	WAS protein family, member 1	NM_003931
213328_at	0.000615077	1.65963	NEK1	NIMA-related kinase 1	AI936517
204770_at	0.00248239	1.65769	TAP2	transporter 2, ATP-binding cassette, sub-family B (MDR/TAP)	NM_000544
207164_s_at	0.00333063	1.65703	ZBTB18	zinc finger and BTB domain containing 18	NM_006352
213977_s_at	0.000537054	1.65664	CIZ1	CDKN1A interacting zinc finger protein 1	AA054734
204152_s_at	0.00623054	1.65637	MFNG	MFNG O-fucosylpeptide 3-beta-N-acetylglucosaminyltransferase	AI738965
203444_s_at	0.00663329	1.65608	MTA2	metastasis associated 1 family, member 2	NM_004739
202509_s_at	0.000932541	1.65577	TNFAIP2	tumor necrosis factor, alpha-induced protein 2	AI862445
220363_s_at	0.00132139	1.65558	ELMO2	engulfment and cell motility 2	NM_022086
218554_s_at	0.0051366	1.65539	ASH1L	ash1 (absent, small, or homeotic)-like (Drosophila)	NM_018489
207722_s_at	0.0104595	1.65494	BTBD2	BTB (POZ) domain containing 2	NM_017797
206724_at	0.0112033	1.65451	CBX4	chromobox homolog 4	NM_003655
207768_at	0.0112765	-1.65292	EGR4	early growth response 4	NM_001965
AFFX-LysX-3_at	0.00750274	-1.65262			AFFX-LysX-3
202147_s_at	0.0086674	-1.65236	IFRD1	interferon-related developmental regulator 1	AA747426
221882_s_at	0.0149737	1.6523	TMEM8A	transmembrane protein 8A	AI636233
208010_s_at	0.00336367	1.65092	PTPN22	protein tyrosine phosphatase, non-receptor type 22 (lymphoid)	NM_012411
209964_s_at	0.00255235	1.65061	ATXN7	ataxin 7	AF032105
204890_s_at	0.0108177	1.65032	LCK	LCK proto-oncogene, Src family tyrosine kinase	U07236
214849_at	0.000867369	1.65009	KCTD20	potassium channel tetramerization domain containing 20	AW500220
AFFX-r2-Bs-lys-5_at	0.0100808	-1.64982			AFFX-r2-Bs-lys-5
202445_s_at	0.0044415	-1.6485	NOTCH2	notch 2	NM_024408
210012_s_at	0.0149314	1.64835	EWSR1	EWS RNA-binding protein 1	BC000527
215050_x_at	0.0127383	1.64776	MAPKAPK2	mitogen-activated protein kinase-activated protein kinase 2	BG325734
203899_s_at	0.00162062	1.64663	CRCP	CGRP receptor component	NM_014478
219235_s_at	0.00372049	-1.645	PHACTR4	phosphatase and actin regulator 4	NM_023923
211205_x_at	0.00607643	1.64499	PIP5K1A	phosphatidylinositol-4-phosphate 5-kinase, type I, alpha	U78577
211968_s_at	2.85633e-05	1.64433	HSP90AA1	heat shock protein 90kDa alpha (cytosolic), class A member 1	AI962933
209865_at	0.000356456	-1.64429	SLC35A3	solute carrier family 35 (UDP-N-acetylglucosamine (UDP-GlcNAc) transporter), member A3	BC005136
218276_s_at	0.010124	-1.64404	SAV1	salvador family WW domain containing protein 1	AI679398
200784_s_at	0.00222947	1.64379	LRP1	low density lipoprotein receptor-related protein 1	BF304759
201513_at	0.00169076	-1.64361	TSN	translin	NM_004622
218611_at	0.0115279	-1.64355	IER5	immediate early response 5	NM_016545
218362_s_at	0.0122811	-1.64351	DIS3	DIS3 exosome endoribonuclease and 3'-5' exoribonuclease	NM_014953
AFFX-LysX-5_at	0.00602237	-1.64208			AFFX-LysX-5
209111_at	4.07042e-05	1.64094	RNF5///RNF5P1	ring finger protein 5, E3 ubiquitin protein ligase///ring finger protein 5, E3 ubiquitin protein ligase pseudogene 1	BC004155
211210_x_at	0.0122994	1.64052	SH2D1A	SH2 domain containing 1A	AF100539
AFFX-LysX-M_at	0.00467707	-1.63943			AFFX-LysX-M
207724_s_at	0.00614298	1.63908	SPAST	spastin	NM_014946
209629_s_at	0.00292546	1.63801	NXT2	nuclear transport factor 2-like export factor 2	AK023289
213015_at	0.00997304	-1.63734	BBX	bobby sox homolog (Drosophila)	BF448315
211561_x_at	0.00844886	1.63723	MAPK14	mitogen-activated protein kinase 14	L35253
221595_at	0.0153886	-1.63588	RBM48	RNA binding motif protein 48	AL136619
211543_s_at	0.0020815	1.6352	GRK6	G protein-coupled receptor kinase 6	AF040752
221745_at	0.00814363	1.63477	DCAF7	DDB1 and CUL4 associated factor 7	AW575465
206188_at	0.00217215	1.63472	ZNF623	zinc finger protein 623	NM_014789
201450_s_at	0.000401664	1.63365	TIA1	TIA1 cytotoxic granule-associated RNA binding protein	NM_022037
211791_s_at	0.00159963	1.63298	KCNAB2	potassium voltage-gated channel, shaker-related subfamily, beta member 2	AF044253
214977_at	0.00244629	-1.63174			AK023852
214900_at	0.00188649	1.63137	ZKSCAN1	zinc finger with KRAB and SCAN domains 1	AC004522
212393_at	0.00763056	1.63075	SBF1	SET binding factor 1	AL096767
211211_x_at	0.00381678	1.6307	SH2D1A	SH2 domain containing 1A	AF100542
212076_at	0.00299953	1.62827	KMT2A	lysine (K)-specific methyltransferase 2A	AA715041
219969_at	0.00311172	1.62788	TXLNG	taxilin gamma	NM_018360
208868_s_at	0.0115291	-1.62593	GABARAPL1	GABA(A) receptor-associated protein like 1	BF125756
202592_at	0.0012853	1.62514	BLOC1S1	biogenesis of lysosomal organelles complex-1, subunit 1	NM_001487
209398_at	0.00530166	1.62502	HIST1H1C	histone cluster 1, H1c	BC002649
215855_s_at	0.00319382	-1.62459	TMF1	TATA element modulatory factor 1	AK021741
222088_s_at	0.0118502	-1.62414	SLC2A14///SLC2A3	solute carrier family 2 (facilitated glucose transporter), member 14///solute carrier family 2 (facilitated glucose transporter), member 3	AA778684
203267_s_at	0.000451983	1.62317	DRG2	developmentally regulated GTP binding protein 2	BF223206
215778_x_at	0.00246032	-1.62289	HAB1	B1 for mucin	AJ006206
216983_s_at	0.0139254	-1.62184	ZNF224	zinc finger protein 224	BC002889
216022_at	0.00936561	1.62173			AL049278
217486_s_at	0.00017628	1.62124	ZDHHC17	zinc finger, DHHC-type containing 17	AF161412
202821_s_at	0.00655702	1.62061	LPP	LIM domain containing preferred translocation partner in lipoma	AL044018
221082_s_at	0.00281023	1.61986	NDRG3	NDRG family member 3	NM_022477
203110_at	0.00455582	1.61971	PTK2B	protein tyrosine kinase 2 beta	U43522
211230_s_at	0.00736527	1.61854	PIK3CD	phosphatidylinositol-4,5-bisphosphate 3-kinase, catalytic subunit delta	U57843
AFFX-r2-Ec-bioB-3_at	0.00018538	-1.61733			AFFX-r2-Ec-bioB-3
206816_s_at	0.00407716	-1.61718	SPAG8	sperm associated antigen 8	NM_012436
217310_s_at	0.000932105	1.61691	FOXJ3	forkhead box J3	AK027075
212662_at	0.00307171	-1.6164	PVR	poliovirus receptor	BE615277
215165_x_at	0.0108534	1.61625	UMPS	uridine monophosphate synthetase	AL080099
202058_s_at	0.00127268	1.61622	KPNA1	karyopherin alpha 1 (importin alpha 5)	BC002374
213579_s_at	4.4359e-05	-1.61608	EP300	E1A binding protein p300	AI459462
211804_s_at	0.000301654	1.61553	CDK2	cyclin-dependent kinase 2	AB012305
210054_at	0.00272517	-1.61509	HAUS3	HAUS augmin-like complex, subunit 3	BC003648
220399_at	0.0097732	-1.6116	LINC00115	long intergenic non-protein coding RNA 115	NM_024796
202842_s_at	0.00231654	-1.60976	DNAJB9	DnaJ (Hsp40) homolog, subfamily B, member 9	AL080081
202665_s_at	0.00128079	1.60899	WIPF1	WAS/WASL interacting protein family, member 1	NM_003387
211108_s_at	0.00143007	1.60878	JAK3	Janus kinase 3	U31601
200601_at	0.0106202	1.60852	ACTN4	actinin, alpha 4	U48734
220387_s_at	0.00536545	1.60582	HHLA3	HERV-H LTR-associating 3	NM_007071
207686_s_at	0.00614933	1.6052	CASP8	caspase 8, apoptosis-related cysteine peptidase	NM_001228
208351_s_at	0.0130206	1.6049	MAPK1	mitogen-activated protein kinase 1	NM_002745
212019_at	0.00339014	-1.60474	RSL1D1	ribosomal L1 domain containing 1	AK025446
207622_s_at	0.00832035	1.60391	ABCF2	ATP-binding cassette, sub-family F (GCN20), member 2	NM_005692
208923_at	0.00130472	-1.6036	CYFIP1	cytoplasmic FMR1 interacting protein 1	BC005097
209347_s_at	0.0122252	1.60143	MAF	v-maf avian musculoaponeurotic fibrosarcoma oncogene homolog	BF508646
219858_s_at	0.00464865	1.60119	MFSD6	major facilitator superfamily domain containing 6	NM_017694
211814_s_at	0.00139426	1.60021	CCNE2	cyclin E2	AF112857
209947_at	0.00381124	1.59935	UBAP2L	ubiquitin associated protein 2-like	BC003170
206562_s_at	0.00124698	1.59925	CSNK1A1	casein kinase 1, alpha 1	NM_001892
201613_s_at	0.0033881	1.59922	AP1G2	adaptor-related protein complex 1, gamma 2 subunit	BC000519
208844_at	0.00975259	1.5991	VDAC3	voltage-dependent anion channel 3	BC002456
202761_s_at	0.0114348	1.5985	SYNE2	spectrin repeat containing, nuclear envelope 2	NM_015180
219608_s_at	0.000615745	1.5982	FBXO38	F-box protein 38	NM_024862
215190_at	0.00613446	-1.59793	EIF3M	eukaryotic translation initiation factor 3, subunit M	AV717062
210786_s_at	3.60844e-05	1.59768	FLI1	Fli-1 proto-oncogene, ETS transcription factor	M93255
214300_s_at	0.000563201	1.59727	TOP3A	topoisomerase (DNA) III alpha	AI676092
221524_s_at	0.00990189	-1.59693	RRAGD	Ras-related GTP binding D	AL138717
221510_s_at	0.0074247	1.59675	GLS	glutaminase	AI828035
216315_x_at	0.00738216	1.59592	UBE2V1P9///UBE2V1P9	ubiquitin-conjugating enzyme E2 variant 1 pseudogene 9///---	AL121873
216525_x_at	0.00547628	1.59563	PMS2P3	postmeiotic segregation increased 2 pseudogene 3	D38437
212432_at	0.000105059	-1.59509	GRPEL1	GrpE-like 1, mitochondrial (E. coli)	AL542571
222032_s_at	0.00951205	-1.59504	USP7	ubiquitin specific peptidase 7 (herpes virus-associated)	BF591638
221269_s_at	0.00686535	1.59485	SH3BGRL3	SH3 domain binding glutamate-rich protein like 3	NM_031286
202637_s_at	0.0058382	-1.59484	ICAM1	intercellular adhesion molecule 1	AI608725
201194_at	0.00122199	1.59422	SEPW1	selenoprotein W, 1	NM_003009
219994_at	0.00285912	1.59392	APBB1IP	amyloid beta (A4) precursor protein-binding, family B, member 1 interacting protein	NM_019043
210281_s_at	0.00582263	-1.59381	ZMYM2	zinc finger, MYM-type 2	AL136621
201647_s_at	0.000112097	1.5938	SCARB2	scavenger receptor class B, member 2	NM_005506
201446_s_at	0.00850724	1.59362	TIA1	TIA1 cytotoxic granule-associated RNA binding protein	BF692742
208097_s_at	0.0031028	1.59333	TMX1	thioredoxin-related transmembrane protein 1	NM_030755
210828_s_at	0.0016014	1.59291	ARNT	aryl hydrocarbon receptor nuclear translocator	AF001307
211091_s_at	0.000197373	1.59131	NF2	neurofibromin 2 (merlin)	AF122828
206788_s_at	0.00626195	1.59111	CBFB	core-binding factor, beta subunit	AF294326
208425_s_at	0.00553276	1.59085	TANC2	tetratricopeptide repeat, ankyrin repeat and coiled-coil containing 2	NM_015623
204716_at	0.00401582	1.59012	CCDC6	coiled-coil domain containing 6	NM_005436
200951_s_at	0.000596539	1.58992	CCND2	cyclin D2	AW026491
220319_s_at	0.00558631	-1.58973	MYLIP	myosin regulatory light chain interacting protein	NM_013262
203163_at	0.00370208	1.58958	KATNB1	katanin p80 (WD repeat containing) subunit B 1	NM_005886
212553_at	0.00616995	1.58842	RPRD2	regulation of nuclear pre-mRNA domain containing 2	AK026120
209024_s_at	0.000387661	1.58826	SYNCRIP	synaptotagmin binding, cytoplasmic RNA interacting protein	AI472757
205819_at	0.01046	-1.58809	MARCO	macrophage receptor with collagenous structure	NM_006770
202873_at	0.000315205	1.58777	ATP6V1C1	ATPase, H+ transporting, lysosomal 42kDa, V1 subunit C1	BF034973
211633_x_at	0.0100173	1.58621			M24668
215954_s_at	0.00114804	1.5862	CACTIN	cactin, spliceosome C complex subunit	AI200896
205229_s_at	0.0121701	-1.58577	COCH	cochlin	AA669336
202656_s_at	0.000584373	-1.58554	SERTAD2	SERTA domain containing 2	BG107456
209878_s_at	5.05308e-05	1.58536	RELA	v-rel avian reticuloendotheliosis viral oncogene homolog A	M62399
219397_at	0.000216927	-1.58452	COQ10B	coenzyme Q10 homolog B (S. cerevisiae)	NM_025147
218382_s_at	0.00470149	1.58368	U2AF2	U2 small nuclear RNA auxiliary factor 2	NM_007279
216563_at	0.00907439	1.58331	ANKRD12	ankyrin repeat domain 12	X80821
202524_s_at	0.0116304	1.58278	SPOCK2	sparc/osteonectin, cwcv and kazal-like domains proteoglycan (testican) 2	AI952009
201489_at	0.0145474	-1.5812	PPIF	peptidylprolyl isomerase F	BC005020
219016_at	0.00150497	-1.57994	FASTKD5	FAST kinase domains 5	NM_021826
211050_x_at	0.00424771	1.57964	LOC100134822///LOC100288069///LOC100996442///LOC101927270///LOC101928344///LOC101928670///LOC101929540///LOC102724409	uncharacterized LOC100134822///uncharacterized LOC100288069///uncharacterized LOC100996442///uncharacterized LOC101927270///protein GVQW1-like///uncharacterized LOC101928670///uncharacterized LOC101929540///uncharacterized LOC102724409	BC006361
200785_s_at	0.013234	1.57786	LRP1	low density lipoprotein receptor-related protein 1	NM_002332
213584_s_at	0.011075	1.5777	CREBZF	CREB/ATF bZIP transcription factor	AI432137
221501_x_at	0.000118134	1.57663	LOC101930075///NPIPA1///NPIPA2///NPIPA3///NPIPA5///NPIPA7///NPIPA8///PKD1P1	polycystin-1-like///nuclear pore complex interacting protein family, member A1///nuclear pore complex interacting protein family, member A2///nuclear pore complex interacting protein family, member A3///nuclear pore complex interacting protein family, mem	AF229069
209711_at	0.00258261	-1.57637	SLC35D1	solute carrier family 35 (UDP-GlcA/UDP-GalNAc transporter), member D1	N80922
203331_s_at	0.00653244	1.57512	INPP5D	inositol polyphosphate-5-phosphatase, 145kDa	U53470
212008_at	0.00117196	1.57413	UBXN4	UBX domain protein 4	N29889
206099_at	0.00265909	1.57387	PRKCH	protein kinase C, eta	NM_006255
207163_s_at	0.00100132	1.57193	AKT1	v-akt murine thymoma viral oncogene homolog 1	NM_005163
211454_x_at	0.00012022	1.57166	FKSG49	FKSG49	AF336878
216843_x_at	0.0150431	1.57062	PMS2P1	postmeiotic segregation increased 2 pseudogene 1	U38964
216173_at	0.00410324	-1.56763			AK025360
215794_x_at	0.000513005	1.56758	GLUD2	glutamate dehydrogenase 2	AC006144
219358_s_at	0.0039064	-1.56735	ADAP2	ArfGAP with dual PH domains 2	NM_018404
205021_s_at	0.0075995	1.56732	FOXN3	forkhead box N3	AA860806
205315_s_at	0.0109238	1.56713	SNTB2	syntrophin, beta 2 (dystrophin-associated protein A1, 59kDa, basic component 2)	NM_006750
213718_at	0.00154275	-1.56687	RBM14-RBM4///RBM4	RBM14-RBM4 readthrough///RNA binding motif protein 4	BE222257
217761_at	0.00391036	-1.56611	ADI1	acireductone dioxygenase 1	NM_018269
214931_s_at	0.000124951	1.56609	SRPK2	SRSF protein kinase 2	AC005070
206134_at	0.0143231	-1.56576	ADAMDEC1	ADAM-like, decysin 1	NM_014479
217783_s_at	0.00112871	-1.56532	YPEL5	yippee-like 5 (Drosophila)	NM_016061
216111_x_at	0.00243726	1.56512	PMS2P3	postmeiotic segregation increased 2 pseudogene 3	U38979
209334_s_at	0.00261248	-1.56457	PSMD9	proteasome (prosome, macropain) 26S subunit, non-ATPase, 9	BC002383
215549_x_at	0.00308944	1.56445	CTAGE4///CTAGE8///CTAGE9	CTAGE family, member 4///CTAGE family, member 8///CTAGE family, member 9	AC005587
207704_s_at	0.000910048	1.56393	GAS7	growth arrest-specific 7	NM_003644
203053_at	0.00272791	-1.56384	BCAS2	breast carcinoma amplified sequence 2	NM_005872
212227_x_at	0.00136203	-1.56288	EIF1	eukaryotic translation initiation factor 1	W67644
215711_s_at	0.00987554	1.56288	WEE1	WEE1 G2 checkpoint kinase	AJ277546
207004_at	0.00878906	-1.56282	BCL2	B-cell CLL/lymphoma 2	NM_000657
215886_x_at	0.00699066	1.56197	USP12	ubiquitin specific peptidase 12	AF022790
204535_s_at	0.00185368	1.56117	REST	RE1-silencing transcription factor	AI978576
216105_x_at	0.000982286	1.56115	PPP2R4	protein phosphatase 2A activator, regulatory subunit 4	X86428
217818_s_at	0.001951	1.56001	ARPC4	actin related protein 2/3 complex, subunit 4, 20kDa	BE891920
215739_s_at	0.00682952	1.55993	TUBGCP3	tubulin, gamma complex associated protein 3	AJ003062
216260_at	0.000172555	-1.55983	DICER1	dicer 1, ribonuclease type III	AK001827
200846_s_at	0.00122956	1.55931	PPP1CA	protein phosphatase 1, catalytic subunit, alpha isozyme	NM_002708
200849_s_at	0.000228967	-1.55923	AHCYL1	adenosylhomocysteinase-like 1	AI589266
208120_x_at	0.000234859	1.55805	FKSG49	FKSG49	NM_031221
211450_s_at	0.0105274	1.55768	MSH6	mutS homolog 6	D89646
207187_at	0.00258545	1.55739	JAK3	Janus kinase 3	NM_000215
208114_s_at	0.00731858	-1.55736	ISG20L2	interferon stimulated exonuclease gene 20kDa-like 2	NM_030980
215988_s_at	0.0046989	-1.55695	DLG1	discs, large homolog 1 (Drosophila)	AL121981
212152_x_at	0.000133954	1.55666	ARID1A	AT rich interactive domain 1A (SWI-like)	AI679080
204312_x_at	0.00433069	1.55605	CREB1	cAMP responsive element binding protein 1	AI655737
201706_s_at	0.00317259	1.55597	PEX19	peroxisomal biogenesis factor 19	BC000496
215837_x_at	0.00118632	1.55514			AF113018
206687_s_at	0.000909923	1.55472	PTPN6	protein tyrosine phosphatase, non-receptor type 6	NM_002831
205981_s_at	0.00164426	-1.55426	ING2	inhibitor of growth family, member 2	NM_001564
213018_at	0.00273525	-1.55417	GATAD1	GATA zinc finger domain containing 1	AI337901
213376_at	0.000198784	-1.5536	ZBTB1	zinc finger and BTB domain containing 1	AI656706
218494_s_at	0.00871377	1.55316	SLC2A4RG	SLC2A4 regulator	BE898559
213327_s_at	0.00653202	-1.55301	USP12	ubiquitin specific peptidase 12	AI820101
215436_at	0.00692386	-1.55089	HSDL2	hydroxysteroid dehydrogenase like 2	AK023959
206620_at	0.00691643	1.55052	GRAP	GRB2-related adaptor protein	NM_006613
200835_s_at	0.0146372	1.54933	MAP4	microtubule-associated protein 4	NM_002375
202021_x_at	0.000786089	-1.54899	EIF1	eukaryotic translation initiation factor 1	AF083441
209952_s_at	0.00288893	1.54864	MAP2K7	mitogen-activated protein kinase kinase 7	AF006689
208290_s_at	0.0020174	1.54857	EIF5	eukaryotic translation initiation factor 5	NM_001969
211949_s_at	0.000368424	1.54785	NOLC1	nucleolar and coiled-body phosphoprotein 1	AI355279
220439_at	0.00464105	-1.54714	RIN3	Ras and Rab interactor 3	NM_024892
208710_s_at	1.96731e-06	1.54697	AP3D1	adaptor-related protein complex 3, delta 1 subunit	AI424923
215708_s_at	0.000611476	1.54684	PRIM2///PRIM2B	primase, DNA, polypeptide 2 (58kDa)///primase, DNA, polypeptide 2 (58kDa) pseudogene	AL121975
214526_x_at	0.00475542	1.54656	PMS2P1	postmeiotic segregation increased 2 pseudogene 1	NM_005394
215499_at	0.00725074	-1.54604	LOC100996792///MAP2K3	dual specificity mitogen-activated protein kinase kinase 3-like///mitogen-activated protein kinase kinase 3	AA780381
201747_s_at	0.005075	1.54565	SAFB	scaffold attachment factor B	AI769566
213672_at	0.00461107	1.54379	MARS///MIR6758	methionyl-tRNA synthetase///microRNA 6758	AA621558
202146_at	0.00545273	-1.54364	IFRD1	interferon-related developmental regulator 1	AA747426
211426_x_at	0.00188067	1.54289	GNAQ	guanine nucleotide binding protein (G protein), q polypeptide	U40038
221251_x_at	0.000852036	1.54199	INO80B///INO80B-WBP1	INO80 complex subunit B///INO80B-WBP1 readthrough (NMD candidate)	NM_031288
204999_s_at	0.00203755	-1.54187	ATF5	activating transcription factor 5	BC005174
214257_s_at	0.00842005	1.54181	SEC22B	SEC22 vesicle trafficking protein homolog B (S. cerevisiae) (gene/pseudogene)	AA890010
203335_at	0.00298367	-1.54102	PHYH	phytanoyl-CoA 2-hydroxylase	NM_006214
201901_s_at	0.00028267	-1.54078	YY1	YY1 transcription factor	Z14077
211086_x_at	0.00815921	1.54029	NEK1	NIMA-related kinase 1	Z25431
203322_at	0.0091919	-1.54017	ADNP2	ADNP homeobox 2	AU145934
222306_at	0.000472828	1.53872			AA521034
201514_s_at	0.00125409	1.53807	G3BP1	GTPase activating protein (SH3 domain) binding protein 1	NM_005754
218669_at	0.000100879	-1.53708	RAP2C	RAP2C, member of RAS oncogene family	NM_021183
206668_s_at	0.00151713	1.53679	SCAMP1	secretory carrier membrane protein 1	NM_004866
207735_at	0.00557661	-1.5358	RNF125	ring finger protein 125, E3 ubiquitin protein ligase	NM_017831
215707_s_at	0.0102916	1.53493	PRNP	prion protein	AV725328
213887_s_at	0.01188	1.53463	POLR2E	polymerase (RNA) II (DNA directed) polypeptide E, 25kDa	AI554759
213463_s_at	0.00212388	-1.53434	FAM149B1	family with sequence similarity 149, member B1	AW300504
206571_s_at	0.00705617	-1.53256	MAP4K4	mitogen-activated protein kinase kinase kinase kinase 4	NM_004834
205921_s_at	0.0134038	1.53234	SLC6A6	solute carrier family 6 (neurotransmitter transporter), member 6	NM_003043
204265_s_at	0.000796645	1.53217	GPSM3	G-protein signaling modulator 3	NM_022107
213625_at	0.00782458	1.53184	ZKSCAN4	zinc finger with KRAB and SCAN domains 4	AW190088
209893_s_at	0.000672811	-1.53112	FUT4	fucosyltransferase 4 (alpha (1,3) fucosyltransferase, myeloid-specific)	M58596
221229_s_at	0.00954103	-1.53085	TRMT61B	tRNA methyltransferase 61 homolog B (S. cerevisiae)	NM_017910
217301_x_at	0.000145591	1.52904	RBBP4	retinoblastoma binding protein 4	X71810
212064_x_at	0.00243568	1.52887	MAZ	MYC-associated zinc finger protein (purine-binding transcription factor)	AI471665
201961_s_at	0.00714786	1.5287	RNF41	ring finger protein 41, E3 ubiquitin protein ligase	AL583171
203391_at	0.000212058	-1.52865	FKBP2	FK506 binding protein 2, 13kDa	NM_004470
207950_s_at	0.00813236	1.5279	ANK3	ankyrin 3, node of Ranvier (ankyrin G)	NM_001149
209367_at	0.00149327	1.52779	STXBP2	syntaxin binding protein 2	AB002559
212514_x_at	0.00211635	1.52768	DDX3X	DEAD (Asp-Glu-Ala-Asp) box helicase 3, X-linked	R60068
210581_x_at	0.00141658	1.52643	PATZ1	POZ (BTB) and AT hook containing zinc finger 1	AF254088
216985_s_at	0.00242437	1.52505	STX3	syntaxin 3	AJ002077
204538_x_at	0.000223371	1.52471	NPIPA1	nuclear pore complex interacting protein family, member A1	NM_006985
217903_at	8.53934e-05	1.52463	STRN4	striatin, calmodulin binding protein 4	NM_013403
200952_s_at	0.000775829	1.52457	CCND2	cyclin D2	AI635187
222231_s_at	0.000973346	-1.52327	LRRC59	leucine rich repeat containing 59	AK025328
219543_at	0.000656275	-1.52294	PBLD	phenazine biosynthesis-like protein domain containing	NM_022129
208336_s_at	0.0123685	1.52281	TECR	trans-2,3-enoyl-CoA reductase	NM_004868
206313_at	0.0140601	1.52265	HLA-DOA	major histocompatibility complex, class II, DO alpha	NM_002119
218972_at	0.00585543	-1.52162	TTC17	tetratricopeptide repeat domain 17	NM_018259
219774_at	0.00207147	-1.52124	CCDC93	coiled-coil domain containing 93	NM_019044
208074_s_at	0.00259596	1.52104	AP2S1	adaptor-related protein complex 2, sigma 1 subunit	NM_021575
214845_s_at	0.00345188	1.52059	CALU	calumenin	AF257659
209853_s_at	0.000184487	1.51998	PSME3	proteasome (prosome, macropain) activator subunit 3 (PA28 gamma; Ki)	BC001423
219339_s_at	0.0046878	1.51972	EHMT1	euchromatic histone-lysine N-methyltransferase 1	NM_024757
204562_at	0.00137958	-1.51848	IRF4	interferon regulatory factor 4	NM_002460
200889_s_at	0.00194299	1.51832	SSR1	signal sequence receptor, alpha	NM_003144
219751_at	0.0129701	-1.51799	SETD6	SET domain containing 6	NM_024860
217891_at	0.0132829	1.51792	C16orf58	chromosome 16 open reading frame 58	NM_022744
210616_s_at	0.00137277	-1.51772	SEC31A	SEC31 homolog A (S. cerevisiae)	AB020712
205039_s_at	0.00262703	1.51732	IKZF1	IKAROS family zinc finger 1 (Ikaros)	BG540504
211799_x_at	0.00351538	1.5173	HLA-C	major histocompatibility complex, class I, C	U62824
200890_s_at	0.000306652	1.51725	SSR1	signal sequence receptor, alpha	NM_003144
208784_s_at	0.0102579	1.51721	KLHDC3	kelch domain containing 3	BC001793
213704_at	0.00386537	-1.517	RABGGTB///SNORD45A///SNORD45B///SNORD45C	Rab geranylgeranyltransferase, beta subunit///small nucleolar RNA, C/D box 45A///small nucleolar RNA, C/D box 45B///small nucleolar RNA, C/D box 45C	AA129753
218993_at	0.00217154	-1.5165	RNMTL1	RNA methyltransferase like 1	NM_018146
202871_at	0.00215167	-1.51602	TRAF4	TNF receptor-associated factor 4	NM_004295
219679_s_at	0.00805568	1.51526	WAC	WW domain containing adaptor with coiled-coil	NM_018604
205059_s_at	0.000553613	1.51465	IDUA	iduronidase, alpha-L-	NM_000203
217765_at	0.00105867	1.51463	NRBP1	nuclear receptor binding protein 1	NM_013392
200598_s_at	0.00127203	1.51415	HSP90B1///MIR3652	heat shock protein 90kDa beta (Grp94), member 1///microRNA 3652	AI582238
202354_s_at	0.000230541	1.51377	GTF2F1	general transcription factor IIF, polypeptide 1, 74kDa	BC000120
213351_s_at	0.00178001	-1.51376	TMCC1	transmembrane and coiled-coil domain family 1	AB018322
202587_s_at	0.00421388	1.51253	AK1	adenylate kinase 1	BC001116
202706_s_at	0.0134021	1.5122	UMPS	uridine monophosphate synthetase	NM_000373
214530_x_at	0.00534245	1.51215	EPB41	erythrocyte membrane protein band 4.1	AF156225
219453_at	0.00235783	-1.51172	KLHL36	kelch-like family member 36	NM_024731
219208_at	0.0127099	-1.51092	FBXO11	F-box protein 11	NM_025133
202498_s_at	0.00808233	-1.51091	SLC2A3	solute carrier family 2 (facilitated glucose transporter), member 3	BE550486
222082_at	0.0034484	1.51003	ZBTB7A	zinc finger and BTB domain containing 7A	AI568395
215045_at	0.0129745	-1.50998	CELF3	CUGBP, Elav-like family member 3	BC004145
201917_s_at	0.00393593	-1.50993	SLC25A36	solute carrier family 25 (pyrimidine nucleotide carrier ), member 36	NM_018155
214778_at	0.0031057	-1.50983	MEGF8	multiple EGF-like-domains 8	AB011541
216591_s_at	0.00226831	1.50974	SDHC	succinate dehydrogenase complex, subunit C, integral membrane protein, 15kDa	AF080579
217431_x_at	0.0115001	1.50965	CYBB	cytochrome b-245, beta polypeptide	S67289
210999_s_at	0.00137066	-1.50901	GRB10	growth factor receptor-bound protein 10	U66065
219810_at	0.000119122	-1.50893	VCPIP1	valosin containing protein (p97)/p47 complex interacting protein 1	NM_025054
203740_at	0.0102756	-1.50853	MPHOSPH6	M-phase phosphoprotein 6	NM_005792
203676_at	0.00782281	1.50817	GNS	glucosamine (N-acetyl)-6-sulfatase	NM_002076
AFFX-DapX-3_at	0.00265101	-1.50746			AFFX-DapX-3
210916_s_at	0.000588429	1.50724	CD44	CD44 molecule (Indian blood group)	AF098641
204180_s_at	0.00879673	-1.50714	ZBTB43	zinc finger and BTB domain containing 43	NM_014007
209044_x_at	0.00126829	1.50673	SF3B4	splicing factor 3b, subunit 4, 49kDa	BC004273
214730_s_at	0.000340941	1.50648	GLG1	golgi glycoprotein 1	AK025457
214870_x_at	0.000234302	1.50644	LOC101930075///LOC102724993///NPIPA1///NPIPA2///NPIPA3///NPIPA5///NPIPA7///NPIPA8///PKD1P1	polycystin-1-like///nuclear pore complex-interacting protein family member A1-like///nuclear pore complex interacting protein family, member A1///nuclear pore complex interacting protein family, member A2///nuclear pore complex interacting protein family,	AC002045
205248_at	0.00112259	-1.5056	DOPEY2	dopey family member 2	NM_005128
214948_s_at	6.56504e-05	-1.50555	TMF1	TATA element modulatory factor 1	AL050136
213022_s_at	0.00816042	1.50552	UTRN	utrophin	NM_007124
218413_s_at	0.0115373	-1.50538	ZNF639	zinc finger protein 639	NM_016331
AFFX-PheX-3_at	0.000318243	-1.5051			AFFX-PheX-3
207574_s_at	0.000616921	-1.50498	GADD45B	growth arrest and DNA-damage-inducible, beta	NM_015675
206360_s_at	0.00105177	1.50495	SOCS3	suppressor of cytokine signaling 3	NM_003955
217966_s_at	0.00454016	-1.50417	FAM129A	family with sequence similarity 129, member A	AF288391
210752_s_at	0.000134546	-1.50408	MLX	MLX, MAX dimerization protein	AF213666
209006_s_at	0.000707231	-1.50378	LOC101928189///RSRP1	uncharacterized LOC101928189///arginine/serine-rich protein 1	AF247168
39854_r_at	0.00190701	1.50365	PNPLA2	patatin-like phospholipase domain containing 2	AF055000
201703_s_at	0.0117514	1.50284	PPP1R10	protein phosphatase 1, regulatory subunit 10	NM_002714
218403_at	0.000795347	-1.50282	TRIAP1	TP53 regulated inhibitor of apoptosis 1	NM_016399
200941_at	0.00517856	-1.5025	HSBP1	heat shock factor binding protein 1	AK026575
216756_at	0.0016626	-1.50234			AK024995
201781_s_at	0.00147569	1.50207	AIP	aryl hydrocarbon receptor interacting protein	AL558532
201768_s_at	0.000124135	1.50195	CLINT1	clathrin interactor 1	BC004467
213703_at	0.00978238	1.50189	LINC00342	long intergenic non-protein coding RNA 342	W95043
AFFX-HSAC07/X00351_M_at	0.00248298	1.50158	ACTB	actin, beta	AFFX-HSAC07/X00351_M
207129_at	0.0129169	1.50076	CA5B	carbonic anhydrase VB, mitochondrial	NM_007220
205516_x_at	0.000793131	1.49879	CIZ1	CDKN1A interacting zinc finger protein 1	NM_012127
202337_at	0.00181919	1.49825	PMF1	polyamine-modulated factor 1	NM_007221
214718_at	0.00363692	-1.49824	GATAD1	GATA zinc finger domain containing 1	AK026142
212173_at	0.00375555	-1.49819	AK2	adenylate kinase 2	AW277253
203900_at	0.000663113	1.49807	SZT2	seizure threshold 2 homolog (mouse)	NM_024547
218540_at	0.00282382	1.49799	THTPA	thiamine triphosphatase	NM_024328
201557_at	0.00236172	1.49795	VAMP2	vesicle-associated membrane protein 2 (synaptobrevin 2)	NM_014232
200956_s_at	0.0072668	1.49735	SSRP1	structure specific recognition protein 1	BE795648
213951_s_at	0.00110093	-1.49684	PSMC3IP	PSMC3 interacting protein	BE964655
201140_s_at	0.0045901	1.4966	RAB5C	RAB5C, member RAS oncogene family	AF141304
91952_at	0.000670899	1.4963	DCAF15	DDB1 and CUL4 associated factor 15	AI363375
201902_s_at	0.00152086	1.49603	YY1	YY1 transcription factor	BG390664
221517_s_at	0.00243128	-1.49506	MED17	mediator complex subunit 17	AF105421
221734_at	0.00251346	1.49491	PRRC1	proline-rich coiled-coil 1	BE328312
215693_x_at	0.00261238	-1.49473	DDX27	DEAD (Asp-Glu-Ala-Asp) box polypeptide 27	AL512707
AFFX-M27830_5_at	0.00605166	1.49446			AFFX-M27830_5
200719_at	0.00907503	-1.49412	SKP1	S-phase kinase-associated protein 1	BE964043
218157_x_at	0.00140287	-1.49398	CDC42SE1	CDC42 small effector 1	NM_020239
211019_s_at	0.00706407	1.49394	LSS	lanosterol synthase (2,3-oxidosqualene-lanosterol cyclase)	D63807
206485_at	0.000277393	1.49384	CD5	CD5 molecule	NM_014207
209652_s_at	0.0139086	-1.49358	PGF	placental growth factor	BC001422
205284_at	0.0046008	-1.49338	URB2	URB2 ribosome biogenesis 2 homolog (S. cerevisiae)	NM_014777
214949_at	0.00116	-1.49268			AL050136
220566_at	0.00760957	1.4919	PIK3R5	phosphoinositide-3-kinase, regulatory subunit 5	NM_014308
202302_s_at	0.00627522	-1.49134	RSRC2	arginine/serine-rich coiled-coil 2	NM_023012
201276_at	0.00221432	1.49082	RAB5B	RAB5B, member RAS oncogene family	AF267863
201952_at	0.00425443	-1.49074	ALCAM	activated leukocyte cell adhesion molecule	AA156721
206900_x_at	0.00889692	1.49049	ZNF253	zinc finger protein 253	NM_021047
221287_at	0.00670239	1.49009	RNASEL	ribonuclease L (2',5'-oligoisoadenylate synthetase-dependent)	NM_021133
210529_s_at	0.0138195	1.48986	FAM115A///LOC100294033	family with sequence similarity 115, member A///protein FAM115A-like	BC000609
204513_s_at	2.86106e-05	1.48875	ELMO1	engulfment and cell motility 1	NM_014800
222267_at	0.00245094	1.48834	TMEM209	transmembrane protein 209	BE619220
212379_at	0.00200156	1.48815	GART	phosphoribosylglycinamide formyltransferase, phosphoribosylglycinamide synthetase, phosphoribosylaminoimidazole synthetase	BE966876
202424_at	0.0110927	1.4875	MAP2K2	mitogen-activated protein kinase kinase 2	NM_030662
219099_at	0.0118403	-1.48611	C12orf5	chromosome 12 open reading frame 5	NM_020375
202316_x_at	2.37225e-05	1.48521	UBE4B	ubiquitination factor E4B	NM_006048
202448_s_at	0.00462556	1.48477	ZER1	zyg-11 related, cell cycle regulator	BE675849
217373_x_at	0.00485764	1.48397	MDM2	MDM2 proto-oncogene, E3 ubiquitin protein ligase	AJ276888
204802_at	0.00830239	-1.48373	RRAD	Ras-related associated with diabetes	NM_004165
201745_at	0.00106461	-1.48302	TWF1	twinfilin actin-binding protein 1	NM_002822
211358_s_at	0.00117982	1.48295	CIZ1	CDKN1A interacting zinc finger protein 1	AF234161
215667_x_at	0.00819431	1.48272	PMS2P5///PMS2P9	postmeiotic segregation increased 2 pseudogene 5///postmeiotic segregation increased 2 pseudogene 9	AI375694
218367_x_at	0.00150573	1.4827	USP21	ubiquitin specific peptidase 21	NM_012475
221785_at	0.00782439	1.48216	WIZ	widely interspaced zinc finger motifs	AI828531
203735_x_at	0.00766892	1.4811	PPFIBP1	PTPRF interacting protein, binding protein 1 (liprin beta 1)	N35896
220353_at	0.0146927	1.48074	FAM86C1	family with sequence similarity 86, member C1	NM_018172
215630_at	0.00314401	-1.47993			AU147528
214958_s_at	5.94997e-05	1.4798	TMC6	transmembrane channel-like 6	AK021738
212016_s_at	0.0122535	1.47963	MIR4745///PTBP1	microRNA 4745///polypyrimidine tract binding protein 1	AA679988
201389_at	0.00104042	1.47805	ITGA5	integrin, alpha 5 (fibronectin receptor, alpha polypeptide)	NM_002205
211553_x_at	0.00811578	1.47794	APAF1	apoptotic peptidase activating factor 1	AF149794
203280_at	0.00539347	1.47775	SAFB2	scaffold attachment factor B2	NM_014649
201539_s_at	0.00839535	1.47672	FHL1	four and a half LIM domains 1	U29538
221892_at	0.0145701	-1.47623	H6PD	hexose-6-phosphate dehydrogenase (glucose 1-dehydrogenase)	AK024548
211137_s_at	0.00962318	-1.47621	ATP2C1	ATPase, Ca++ transporting, type 2C, member 1	AF189723
